# Supplementary material for: 1,1′-(Phenyl­methyl­ene)dinaphthalen-2-ol
Source: Acta Crystallogr Sect E Struct Rep Online. 2012 Feb 4;68(Pt 3):o614. doi: 10.1107/S1600536812004163 (PMC3295414; doi:10.1107/S1600536812004163)
Supplement: Supplementary file 1 [file e-68-0o614-sup1.cif]

##############################################################################
#                                                                            #
# This CIF contains the data in a paper accepted for publication in          #
# Acta Crystallographica Section E. It conforms to the requirements of       #
# Notes for Authors for Acta Crystallographica Section E, and has been       #
# peer reviewed under the auspices of the IUCr Commission on Journals.       #
#                                                                            #
# Full details of the Crystallographic Information File format               #
# are given in the paper "The Crystallographic Information File (CIF):       #
# a New Standard Archive File for Crystallography" by S. R. Hall, F. H.      #
# Allen and I. D. Brown [Acta Cryst. (1991), A47, 655-685].                  #
#                                                                            #
# The current version of the core CIF dictionary is obtainable from          #
# ftp://ftp.iucr.org/pub/cif_core.dic.                                       #
#                                                                            #
# Software is freely available for graphical display of the structure(s)     #
# in this CIF. For information consult the CIF software page                 #
# http://www.iucr.org/resources/cif/software.                                #
#                                                                            #
# This file may be used for bona fide research purposes within the           #
# scientific community so long as proper attribution is given to the journal # 
# article from which it was obtained.                                        #
#                                                                            #
##############################################################################
data_I
_audit_creation_method     SHELXL-97
_chemical_name_systematic
;
1,1'-(Phenylmethylene)dinaphthalen-2-ol
;
_chemical_name_common     ?
_chemical_formula_moiety     'C27 H20 O2'
_chemical_formula_sum     'C27 H20 O2'
_chemical_formula_iupac     'C27 H20 O2'
_chemical_formula_weight     376.43
_chemical_melting_point     ?
_symmetry_cell_setting     monoclinic
_symmetry_space_group_name_H-M     'P 21/c'
_symmetry_space_group_name_Hall     '-P 2ybc'
loop_
    _symmetry_equiv_pos_as_xyz
    'x, y, z'
    '-x, y+1/2, -z+1/2'
    '-x, -y, -z'
    'x, -y-1/2, z-1/2'
_cell_length_a     12.066(2)
_cell_length_b     8.6178(17)
_cell_length_c     21.386(6)
_cell_angle_alpha     90.00
_cell_angle_beta     122.02(2)
_cell_angle_gamma     90.00
_cell_volume     1885.4(7)
_cell_formula_units_Z     4
_cell_measurement_reflns_used     4317
_cell_measurement_theta_min     3.09
_cell_measurement_theta_max     27.48
_cell_measurement_temperature     298(2)
_exptl_crystal_description     'block'
_exptl_crystal_colour     colourless
_exptl_crystal_size_max     0.10
_exptl_crystal_size_mid     0.03
_exptl_crystal_size_min     0.03
_exptl_crystal_density_diffrn     1.326
_exptl_crystal_density_meas     ?
_exptl_crystal_density_method     'not measured'
_exptl_crystal_F_000     792
_exptl_absorpt_coefficient_mu     0.082
_exptl_absorpt_correction_type     multi-scan
_exptl_absorpt_process_details     '(CrystalClear; Rigaku, 2005)'
_exptl_absorpt_correction_T_min     0.910
_exptl_absorpt_correction_T_max     1.000
_exptl_special_details
;
;
_diffrn_ambient_temperature     298(2)
_diffrn_radiation_type     MoK\a
_diffrn_radiation_wavelength     0.71073
_diffrn_radiation_source     'fine-focus sealed tube'
_diffrn_radiation_monochromator     graphite
_diffrn_measurement_device_type     'Rigaku Mercury2 (2x2 bin mode)'
_diffrn_measurement_method     'CCD profile fitting'
_diffrn_detector_area_resol_mean     13.6612
_diffrn_reflns_number     19010
_diffrn_reflns_av_R_equivalents     0.0627
_diffrn_reflns_av_sigmaI/netI     0.0523
_diffrn_reflns_theta_min     3.09
_diffrn_reflns_theta_max     27.48
_diffrn_reflns_theta_full     27.48
_diffrn_measured_fraction_theta_max     0.999
_diffrn_measured_fraction_theta_full     0.999
_diffrn_reflns_limit_h_min     -15
_diffrn_reflns_limit_h_max     15
_diffrn_reflns_limit_k_min     -11
_diffrn_reflns_limit_k_max     11
_diffrn_reflns_limit_l_min     -27
_diffrn_reflns_limit_l_max     27
_diffrn_standards_number     ?
_diffrn_standards_interval_count     ?
_diffrn_standards_interval_time     ?
_diffrn_standards_decay_%     ?
_refine_special_details
;
 Refinement of F^2^ against ALL reflections.  The weighted R-factor wR and
 goodness of fit S are based on F^2^, conventional R-factors R are based
 on F, with F set to zero for negative F^2^. The threshold expression of
 F^2^ > 2sigma(F^2^) is used only for calculating R-factors(gt) etc. and is
 not relevant to the choice of reflections for refinement.  R-factors based
 on F^2^ are statistically about twice as large as those based on F, and R-
 factors based on ALL data will be even larger.
;
_reflns_number_total     4317
_reflns_number_gt     2997
_reflns_threshold_expression     I>2sigma(I)
_refine_ls_structure_factor_coef     Fsqd
_refine_ls_matrix_type     full
_refine_ls_R_factor_all     0.0871
_refine_ls_R_factor_gt     0.0564
_refine_ls_wR_factor_gt     0.1266
_refine_ls_wR_factor_ref     0.1416
_refine_ls_goodness_of_fit_ref     1.059
_refine_ls_restrained_S_all     1.059
_refine_ls_number_reflns     4317
_refine_ls_number_parameters     262
_refine_ls_number_restraints     0
_refine_ls_hydrogen_treatment     constr
_refine_ls_weighting_scheme     calc
_refine_ls_weighting_details
         'calc w=1/[\s^2^(Fo^2^)+(0.0564P)^2^+0.4682P] where P=(Fo^2^+2Fc^2^)/3'
_atom_sites_solution_hydrogens     geom
_atom_sites_solution_primary     direct
_atom_sites_solution_secondary     difmap
_refine_ls_shift/su_max     0.001
_refine_ls_shift/su_mean     0.000
_refine_diff_density_max     0.399
_refine_diff_density_min     -0.423
_refine_ls_extinction_method     none
_refine_ls_extinction_coef     ?
loop_
    _atom_type_symbol
    _atom_type_description
    _atom_type_scat_dispersion_real
    _atom_type_scat_dispersion_imag
    _atom_type_scat_source
    'C' 'C' 0.0033 0.0016
                         'International Tables Vol C Tables 4.2.6.8 and 6.1.1.4'
    'H' 'H' 0.0000 0.0000
                         'International Tables Vol C Tables 4.2.6.8 and 6.1.1.4'
    'O' 'O' 0.0106 0.0060
                         'International Tables Vol C Tables 4.2.6.8 and 6.1.1.4'
_computing_data_collection     '<i>CrystalClear</i> (Rigaku, 2005)'
_computing_cell_refinement     '<i>CrystalClear</i> (Rigaku, 2005)'
_computing_data_reduction     '<i>CrystalClear</i> (Rigaku, 2005)'
_computing_structure_solution     '<i>SHELXS97</i> (Sheldrick, 2008)'
_computing_structure_refinement     '<i>SHELXL97</i> (Sheldrick, 2008)'
_computing_molecular_graphics     '<i>SHELXTL</i> (Sheldrick, 2008)'
_computing_publication_material     '<i>SHELXTL</i> (Sheldrick, 2008)'
loop_
    _atom_site_type_symbol
    _atom_site_label
    _atom_site_fract_x
    _atom_site_fract_y
    _atom_site_fract_z
    _atom_site_U_iso_or_equiv
    _atom_site_adp_type
    _atom_site_calc_flag
    _atom_site_refinement_flags
    _atom_site_occupancy
    _atom_site_symmetry_multiplicity
    _atom_site_disorder_assembly
    _atom_site_disorder_group
    C C1 0.19967(17) 0.11950(19) 0.93766(9) 0.0305(4) Uani d . 1 1 . .
    C C2 0.30035(19) 0.1805(2) 0.93322(11) 0.0368(4) Uani d . 1 1 . .
    C C3 0.2816(2) 0.2632(2) 0.87169(12) 0.0482(5) Uani d . 1 1 . .
    H H3 0.3531 0.3020 0.8713 0.058 Uiso calc R 1 1 . .
    C C4 0.1591(2) 0.2861(3) 0.81308(12) 0.0514(6) Uani d . 1 1 . .
    H H4 0.1466 0.3437 0.7731 0.062 Uiso calc R 1 1 . .
    C C5 0.0501(2) 0.2236(2) 0.81202(10) 0.0419(5) Uani d . 1 1 . .
    C C6 -0.0781(3) 0.2448(3) 0.75021(12) 0.0569(6) Uani d . 1 1 . .
    H H6 -0.0903 0.3033 0.7105 0.068 Uiso calc R 1 1 . .
    C C7 -0.1830(2) 0.1820(3) 0.74762(11) 0.0568(6) Uani d . 1 1 . .
    H H7 -0.2667 0.1999 0.7072 0.068 Uiso calc R 1 1 . .
    C C8 -0.1651(2) 0.0898(3) 0.80619(11) 0.0466(5) Uani d . 1 1 . .
    H H8 -0.2370 0.0435 0.8036 0.056 Uiso calc R 1 1 . .
    C C9 -0.04327(19) 0.0671(2) 0.86700(10) 0.0389(5) Uani d . 1 1 . .
    H H9 -0.0340 0.0049 0.9050 0.047 Uiso calc R 1 1 . .
    C C10 0.06952(18) 0.1356(2) 0.87383(9) 0.0327(4) Uani d . 1 1 . .
    C C11 0.22543(16) 0.03527(19) 1.00723(9) 0.0283(4) Uani d . 1 1 . .
    H H11 0.1378 0.0207 0.9986 0.034 Uiso calc R 1 1 . .
    C C12 0.29752(17) 0.1300(2) 1.07956(9) 0.0302(4) Uani d . 1 1 . .
    C C13 0.42859(17) 0.1136(2) 1.13304(10) 0.0354(4) Uani d . 1 1 . .
    C C14 0.4834(2) 0.1812(2) 1.20371(10) 0.0444(5) Uani d . 1 1 . .
    H H14 0.5711 0.1644 1.2392 0.053 Uiso calc R 1 1 . .
    C C15 0.4102(2) 0.2700(2) 1.22052(11) 0.0444(5) Uani d . 1 1 . .
    H H15 0.4473 0.3108 1.2678 0.053 Uiso calc R 1 1 . .
    C C16 0.27814(19) 0.3010(2) 1.16688(10) 0.0361(4) Uani d . 1 1 . .
    C C17 0.2019(2) 0.3980(2) 1.18281(12) 0.0465(5) Uani d . 1 1 . .
    H H17 0.2396 0.4418 1.2295 0.056 Uiso calc R 1 1 . .
    C C18 0.0746(2) 0.4288(3) 1.13131(12) 0.0507(6) Uani d . 1 1 . .
    H H18 0.0254 0.4918 1.1429 0.061 Uiso calc R 1 1 . .
    C C19 0.0184(2) 0.3647(2) 1.06077(12) 0.0437(5) Uani d . 1 1 . .
    H H19 -0.0684 0.3866 1.0253 0.052 Uiso calc R 1 1 . .
    C C20 0.08900(18) 0.2701(2) 1.04312(10) 0.0347(4) Uani d . 1 1 . .
    H H20 0.0494 0.2297 0.9957 0.042 Uiso calc R 1 1 . .
    C C21 0.22122(17) 0.23241(19) 1.09552(9) 0.0303(4) Uani d . 1 1 . .
    C C22 0.27635(16) -0.1314(2) 1.01420(9) 0.0294(4) Uani d . 1 1 . .
    C C23 0.28219(18) -0.2027(2) 0.95793(10) 0.0351(4) Uani d . 1 1 . .
    H H23 0.2620 -0.1463 0.9161 0.042 Uiso calc R 1 1 . .
    C C24 0.3181(2) -0.3583(2) 0.96341(12) 0.0453(5) Uani d . 1 1 . .
    H H24 0.3204 -0.4050 0.9249 0.054 Uiso calc R 1 1 . .
    C C25 0.3501(2) -0.4432(2) 1.02521(12) 0.0484(5) Uani d . 1 1 . .
    H H25 0.3753 -0.5465 1.0290 0.058 Uiso calc R 1 1 . .
    C C26 0.3445(2) -0.3740(2) 1.08149(12) 0.0475(5) Uani d . 1 1 . .
    H H26 0.3658 -0.4307 1.1234 0.057 Uiso calc R 1 1 . .
    C C27 0.3074(2) -0.2203(2) 1.07578(10) 0.0402(5) Uani d . 1 1 . .
    H H27 0.3031 -0.1752 1.1140 0.048 Uiso calc R 1 1 . .
    O O1 0.42620(13) 0.15738(17) 0.99198(8) 0.0499(4) Uani d . 1 1 . .
    H H1 0.4672 0.1320 0.9670 0.075 Uiso d R 1 1 . .
    O O2 0.51565(12) 0.02732(16) 1.12482(7) 0.0460(4) Uani d . 1 1 . .
    H H2 0.4961 0.0568 1.0819 0.069 Uiso d R 1 1 . .
loop_
    _atom_site_aniso_label
    _atom_site_aniso_U_11
    _atom_site_aniso_U_22
    _atom_site_aniso_U_33
    _atom_site_aniso_U_12
    _atom_site_aniso_U_13
    _atom_site_aniso_U_23
    C1 0.0414(10) 0.0237(8) 0.0308(9) 0.0014(7) 0.0222(8) -0.0012(7)
    C2 0.0456(11) 0.0305(9) 0.0414(11) 0.0003(8) 0.0279(10) -0.0019(8)
    C3 0.0693(15) 0.0397(12) 0.0542(13) -0.0073(10) 0.0454(13) -0.0003(10)
    C4 0.0827(17) 0.0401(12) 0.0431(12) 0.0011(11) 0.0412(13) 0.0074(10)
    C5 0.0634(13) 0.0340(10) 0.0317(10) 0.0081(9) 0.0274(10) 0.0015(8)
    C6 0.0753(17) 0.0580(15) 0.0297(11) 0.0189(13) 0.0226(12) 0.0096(10)
    C7 0.0533(14) 0.0715(16) 0.0290(11) 0.0184(12) 0.0105(10) -0.0018(11)
    C8 0.0426(11) 0.0582(13) 0.0333(11) 0.0039(10) 0.0162(9) -0.0108(10)
    C9 0.0433(11) 0.0429(11) 0.0280(9) 0.0030(9) 0.0173(9) -0.0009(8)
    C10 0.0443(11) 0.0271(9) 0.0275(9) 0.0066(8) 0.0196(8) -0.0015(7)
    C11 0.0296(9) 0.0277(9) 0.0277(9) -0.0001(7) 0.0152(8) 0.0000(7)
    C12 0.0355(10) 0.0264(9) 0.0287(9) -0.0024(7) 0.0170(8) -0.0004(7)
    C13 0.0334(10) 0.0337(10) 0.0351(10) -0.0006(8) 0.0155(8) -0.0007(8)
    C14 0.0385(11) 0.0471(12) 0.0332(10) -0.0039(9) 0.0093(9) -0.0028(9)
    C15 0.0515(13) 0.0429(12) 0.0295(10) -0.0084(9) 0.0152(10) -0.0102(9)
    C16 0.0487(11) 0.0281(9) 0.0334(10) -0.0058(8) 0.0231(9) -0.0035(8)
    C17 0.0659(15) 0.0395(11) 0.0441(12) -0.0063(10) 0.0360(11) -0.0115(9)
    C18 0.0610(14) 0.0445(12) 0.0611(14) 0.0049(10) 0.0421(13) -0.0086(11)
    C19 0.0437(11) 0.0408(11) 0.0500(12) 0.0047(9) 0.0271(10) 0.0020(10)
    C20 0.0392(10) 0.0316(9) 0.0333(10) 0.0015(8) 0.0193(9) 0.0012(8)
    C21 0.0373(10) 0.0252(9) 0.0307(9) -0.0029(7) 0.0196(8) 0.0006(7)
    C22 0.0288(9) 0.0277(9) 0.0289(9) -0.0015(7) 0.0133(7) -0.0014(7)
    C23 0.0395(10) 0.0323(10) 0.0331(9) -0.0019(8) 0.0189(8) -0.0029(8)
    C24 0.0576(13) 0.0359(11) 0.0475(12) -0.0006(9) 0.0315(11) -0.0102(9)
    C25 0.0534(13) 0.0270(10) 0.0588(14) 0.0034(9) 0.0256(11) -0.0006(10)
    C26 0.0599(14) 0.0343(11) 0.0427(12) 0.0020(10) 0.0233(11) 0.0090(9)
    C27 0.0543(12) 0.0340(10) 0.0333(10) -0.0010(9) 0.0239(10) -0.0001(8)
    O1 0.0423(8) 0.0567(9) 0.0561(9) -0.0003(7) 0.0299(7) 0.0031(8)
    O2 0.0362(7) 0.0510(9) 0.0452(8) 0.0079(6) 0.0179(7) -0.0002(7)
_geom_special_details
;
 All esds (except the esd in the dihedral angle between two l.s. planes)
 are estimated using the full covariance matrix.  The cell esds are taken
 into account individually in the estimation of esds in distances, angles
 and torsion angles; correlations between esds in cell parameters are only
 used when they are defined by crystal symmetry.  An approximate (isotropic)
 treatment of cell esds is used for estimating esds involving l.s. planes.
;
loop_
    _geom_bond_atom_site_label_1
    _geom_bond_atom_site_label_2
    _geom_bond_site_symmetry_2
    _geom_bond_distance
    _geom_bond_publ_flag
    C1 C2 . 1.373(3) ?
    C1 C10 . 1.441(2) ?
    C1 C11 . 1.532(2) ?
    C2 O1 . 1.379(2) ?
    C2 C3 . 1.405(3) ?
    C3 C4 . 1.353(3) ?
    C3 H3 . 0.9300 ?
    C4 C5 . 1.410(3) ?
    C4 H4 . 0.9300 ?
    C5 C6 . 1.416(3) ?
    C5 C10 . 1.432(3) ?
    C6 C7 . 1.351(3) ?
    C6 H6 . 0.9300 ?
    C7 C8 . 1.400(3) ?
    C7 H7 . 0.9300 ?
    C8 C9 . 1.365(3) ?
    C8 H8 . 0.9300 ?
    C9 C10 . 1.418(3) ?
    C9 H9 . 0.9300 ?
    C11 C22 . 1.538(2) ?
    C11 C12 . 1.546(2) ?
    C11 H11 . 0.9800 ?
    C12 C13 . 1.383(3) ?
    C12 C21 . 1.441(2) ?
    C13 O2 . 1.372(2) ?
    C13 C14 . 1.415(3) ?
    C14 C15 . 1.353(3) ?
    C14 H14 . 0.9300 ?
    C15 C16 . 1.410(3) ?
    C15 H15 . 0.9300 ?
    C16 C17 . 1.411(3) ?
    C16 C21 . 1.428(2) ?
    C17 C18 . 1.360(3) ?
    C17 H17 . 0.9300 ?
    C18 C19 . 1.399(3) ?
    C18 H18 . 0.9300 ?
    C19 C20 . 1.369(3) ?
    C19 H19 . 0.9300 ?
    C20 C21 . 1.418(3) ?
    C20 H20 . 0.9300 ?
    C22 C23 . 1.386(2) ?
    C22 C27 . 1.392(2) ?
    C23 C24 . 1.395(3) ?
    C23 H23 . 0.9300 ?
    C24 C25 . 1.375(3) ?
    C24 H24 . 0.9300 ?
    C25 C26 . 1.377(3) ?
    C25 H25 . 0.9300 ?
    C26 C27 . 1.383(3) ?
    C26 H26 . 0.9300 ?
    C27 H27 . 0.9300 ?
    O1 H1 . 0.9272 ?
    O2 H2 . 0.8564 ?
loop_
    _geom_angle_atom_site_label_1
    _geom_angle_atom_site_label_2
    _geom_angle_atom_site_label_3
    _geom_angle_site_symmetry_1
    _geom_angle_site_symmetry_3
    _geom_angle
    _geom_angle_publ_flag
    C2 C1 C10 . . 117.24(16) ?
    C2 C1 C11 . . 121.17(16) ?
    C10 C1 C11 . . 121.58(15) ?
    C1 C2 O1 . . 117.96(17) ?
    C1 C2 C3 . . 123.37(19) ?
    O1 C2 C3 . . 118.66(17) ?
    C4 C3 C2 . . 119.7(2) ?
    C4 C3 H3 . . 120.1 ?
    C2 C3 H3 . . 120.1 ?
    C3 C4 C5 . . 120.69(19) ?
    C3 C4 H4 . . 119.7 ?
    C5 C4 H4 . . 119.7 ?
    C4 C5 C6 . . 120.9(2) ?
    C4 C5 C10 . . 119.55(19) ?
    C6 C5 C10 . . 119.6(2) ?
    C7 C6 C5 . . 121.5(2) ?
    C7 C6 H6 . . 119.2 ?
    C5 C6 H6 . . 119.2 ?
    C6 C7 C8 . . 119.6(2) ?
    C6 C7 H7 . . 120.2 ?
    C8 C7 H7 . . 120.2 ?
    C9 C8 C7 . . 120.7(2) ?
    C9 C8 H8 . . 119.6 ?
    C7 C8 H8 . . 119.6 ?
    C8 C9 C10 . . 121.91(19) ?
    C8 C9 H9 . . 119.0 ?
    C10 C9 H9 . . 119.0 ?
    C9 C10 C5 . . 116.57(17) ?
    C9 C10 C1 . . 124.20(16) ?
    C5 C10 C1 . . 119.23(17) ?
    C1 C11 C22 . . 113.67(14) ?
    C1 C11 C12 . . 115.99(14) ?
    C22 C11 C12 . . 114.36(14) ?
    C1 C11 H11 . . 103.6 ?
    C22 C11 H11 . . 103.6 ?
    C12 C11 H11 . . 103.6 ?
    C13 C12 C21 . . 117.47(16) ?
    C13 C12 C11 . . 124.31(16) ?
    C21 C12 C11 . . 117.99(15) ?
    O2 C13 C12 . . 124.56(17) ?
    O2 C13 C14 . . 113.82(16) ?
    C12 C13 C14 . . 121.56(18) ?
    C15 C14 C13 . . 121.02(18) ?
    C15 C14 H14 . . 119.5 ?
    C13 C14 H14 . . 119.5 ?
    C14 C15 C16 . . 120.43(18) ?
    C14 C15 H15 . . 119.8 ?
    C16 C15 H15 . . 119.8 ?
    C15 C16 C17 . . 121.06(18) ?
    C15 C16 C21 . . 119.10(17) ?
    C17 C16 C21 . . 119.83(19) ?
    C18 C17 C16 . . 121.39(19) ?
    C18 C17 H17 . . 119.3 ?
    C16 C17 H17 . . 119.3 ?
    C17 C18 C19 . . 119.35(19) ?
    C17 C18 H18 . . 120.3 ?
    C19 C18 H18 . . 120.3 ?
    C20 C19 C18 . . 121.0(2) ?
    C20 C19 H19 . . 119.5 ?
    C18 C19 H19 . . 119.5 ?
    C19 C20 C21 . . 121.51(18) ?
    C19 C20 H20 . . 119.2 ?
    C21 C20 H20 . . 119.2 ?
    C20 C21 C16 . . 116.85(17) ?
    C20 C21 C12 . . 123.08(16) ?
    C16 C21 C12 . . 120.08(17) ?
    C23 C22 C27 . . 117.70(17) ?
    C23 C22 C11 . . 122.13(16) ?
    C27 C22 C11 . . 119.94(16) ?
    C22 C23 C24 . . 120.67(18) ?
    C22 C23 H23 . . 119.7 ?
    C24 C23 H23 . . 119.7 ?
    C25 C24 C23 . . 120.60(19) ?
    C25 C24 H24 . . 119.7 ?
    C23 C24 H24 . . 119.7 ?
    C24 C25 C26 . . 119.39(19) ?
    C24 C25 H25 . . 120.3 ?
    C26 C25 H25 . . 120.3 ?
    C25 C26 C27 . . 120.10(19) ?
    C25 C26 H26 . . 120.0 ?
    C27 C26 H26 . . 120.0 ?
    C26 C27 C22 . . 121.53(18) ?
    C26 C27 H27 . . 119.2 ?
    C22 C27 H27 . . 119.2 ?
    C2 O1 H1 . . 100.1 ?
    C13 O2 H2 . . 100.5 ?
loop_
    _geom_hbond_atom_site_label_D
    _geom_hbond_atom_site_label_H
    _geom_hbond_atom_site_label_A
    _geom_hbond_site_symmetry_A
    _geom_hbond_distance_DH
    _geom_hbond_distance_HA
    _geom_hbond_distance_DA
    _geom_hbond_angle_DHA
    O1 H1 O2 3_657 0.93 2.49 3.335(2) 151
    O2 H2 O1 . 0.86 1.85 2.691(2) 165
    C19 H19 Cg 3_557 0.93 2.71 3.478(3) 140
_iucr_refine_instructions_details
;
TITL I in space group P 21/c
CELL  0.71073  12.0660   8.6178  21.3860   90.000  122.020   90.000
ZERR     4.00   0.0020   0.0017   0.0060    0.000    0.020    0.000
LATT   1
SYMM  - X, 1/2 + Y, 1/2 - Z
SFAC  C    H    O
UNIT  108 80 8
MERG   2
FMAP   2
PLAN   12
ACTA
EQIV $1 -x+1, -y, -z+2
HTAB O1 O2_$1
HTAB O2 O1
MPLA C1 C2 C3 C4 C5 C6 C7 C8 C9 C10
MPLA C12 C13 C14 C15 C16 C17 C18 C19 C20 C21
MPLA C22 C23 C24 C25 C26 C27
MPLA C1 C2 C3 C4 C5 C6 C7 C8 C9 C10
MPLA C1 C2 C3 C4 C5 C10
MPLA C5 C6 C7 C8 C9 C10
MPLA C12 C13 C14 C15 C16 C21
MPLA C16 C17 C18 C19 C20 C21
bond  $H
L.S.  8
WGHT    0.056400    0.468200
FVAR       0.36284
C1    1    0.199667    0.119497    0.937661    11.00000    0.04145    0.02373 =
         0.03080   -0.00115    0.02217    0.00141
C2    1    0.300350    0.180535    0.933220    11.00000    0.04559    0.03048 =
         0.04145   -0.00192    0.02786    0.00033
C3    1    0.281587    0.263204    0.871691    11.00000    0.06926    0.03972 =
         0.05424   -0.00032    0.04541   -0.00732
AFIX  43
H3    2    0.353103    0.302017    0.871265    11.00000   -1.20000
AFIX   0
C4    1    0.159101    0.286122    0.813076    11.00000    0.08267    0.04007 =
         0.04306    0.00737    0.04118    0.00108
AFIX  43
H4    2    0.146636    0.343733    0.773062    11.00000   -1.20000
AFIX   0
C5    1    0.050121    0.223563    0.812016    11.00000    0.06338    0.03401 =
         0.03171    0.00154    0.02744    0.00814
C6    1   -0.078081    0.244786    0.750209    11.00000    0.07532    0.05798 =
         0.02974    0.00956    0.02261    0.01891
AFIX  43
H6    2   -0.090309    0.303296    0.710482    11.00000   -1.20000
AFIX   0
C7    1   -0.183028    0.182010    0.747617    11.00000    0.05335    0.07145 =
         0.02901   -0.00179    0.01049    0.01836
AFIX  43
H7    2   -0.266669    0.199940    0.707169    11.00000   -1.20000
AFIX   0
C8    1   -0.165132    0.089784    0.806191    11.00000    0.04264    0.05815 =
         0.03335   -0.01083    0.01622    0.00393
AFIX  43
H8    2   -0.237048    0.043502    0.803644    11.00000   -1.20000
AFIX   0
C9    1   -0.043271    0.067062    0.866997    11.00000    0.04327    0.04290 =
         0.02800   -0.00089    0.01726    0.00300
AFIX  43
H9    2   -0.033956    0.004854    0.905038    11.00000   -1.20000
AFIX   0
C10   1    0.069519    0.135570    0.873835    11.00000    0.04433    0.02714 =
         0.02749   -0.00152    0.01960    0.00661
C11   1    0.225430    0.035275    1.007230    11.00000    0.02958    0.02769 =
         0.02774   -0.00003    0.01522   -0.00008
AFIX  13
H11   2    0.137818    0.020734    0.998600    11.00000   -1.20000
AFIX   0
C12   1    0.297523    0.130038    1.079556    11.00000    0.03549    0.02640 =
         0.02867   -0.00036    0.01701   -0.00238
C13   1    0.428595    0.113571    1.133038    11.00000    0.03343    0.03366 =
         0.03514   -0.00074    0.01549   -0.00056
C14   1    0.483434    0.181224    1.203706    11.00000    0.03851    0.04709 =
         0.03321   -0.00276    0.00929   -0.00395
AFIX  43
H14   2    0.571147    0.164441    1.239153    11.00000   -1.20000
AFIX   0
C15   1    0.410248    0.269975    1.220525    11.00000    0.05147    0.04294 =
         0.02953   -0.01017    0.01523   -0.00837
AFIX  43
H15   2    0.447294    0.310760    1.267758    11.00000   -1.20000
AFIX   0
C16   1    0.278142    0.301027    1.166885    11.00000    0.04866    0.02810 =
         0.03344   -0.00347    0.02306   -0.00583
C17   1    0.201948    0.398012    1.182812    11.00000    0.06595    0.03947 =
         0.04414   -0.01152    0.03599   -0.00628
AFIX  43
H17   2    0.239611    0.441794    1.229507    11.00000   -1.20000
AFIX   0
C18   1    0.074613    0.428794    1.131314    11.00000    0.06096    0.04453 =
         0.06106   -0.00861    0.04209    0.00494
AFIX  43
H18   2    0.025410    0.491849    1.142890    11.00000   -1.20000
AFIX   0
C19   1    0.018387    0.364685    1.060772    11.00000    0.04368    0.04076 =
         0.04995    0.00196    0.02715    0.00466
AFIX  43
H19   2   -0.068360    0.386643    1.025294    11.00000   -1.20000
AFIX   0
C20   1    0.088999    0.270150    1.043124    11.00000    0.03921    0.03159 =
         0.03335    0.00116    0.01930    0.00146
AFIX  43
H20   2    0.049359    0.229737    0.995680    11.00000   -1.20000
AFIX   0
C21   1    0.221222    0.232406    1.095520    11.00000    0.03733    0.02522 =
         0.03066    0.00057    0.01962   -0.00291
C22   1    0.276355   -0.131355    1.014201    11.00000    0.02875    0.02767 =
         0.02889   -0.00143    0.01326   -0.00149
C23   1    0.282189   -0.202722    0.957928    11.00000    0.03947    0.03230 =
         0.03311   -0.00291    0.01890   -0.00192
AFIX  43
H23   2    0.261958   -0.146293    0.916094    11.00000   -1.20000
AFIX   0
C24   1    0.318093   -0.358308    0.963412    11.00000    0.05764    0.03593 =
         0.04752   -0.01019    0.03147   -0.00058
AFIX  43
H24   2    0.320388   -0.405027    0.924914    11.00000   -1.20000
AFIX   0
C25   1    0.350120   -0.443229    1.025208    11.00000    0.05335    0.02698 =
         0.05878   -0.00063    0.02562    0.00339
AFIX  43
H25   2    0.375322   -0.546487    1.028953    11.00000   -1.20000
AFIX   0
C26   1    0.344544   -0.374019    1.081494    11.00000    0.05988    0.03430 =
         0.04273    0.00896    0.02332    0.00195
AFIX  43
H26   2    0.365766   -0.430725    1.123422    11.00000   -1.20000
AFIX   0
C27   1    0.307427   -0.220274    1.075780    11.00000    0.05430    0.03396 =
         0.03333   -0.00005    0.02387   -0.00101
AFIX  43
H27   2    0.303124   -0.175242    1.113959    11.00000   -1.20000
AFIX   0
O1    3    0.426200    0.157376    0.991984    11.00000    0.04232    0.05673 =
         0.05611    0.00312    0.02985   -0.00028
AFIX   3
H1    2    0.467200    0.131971    0.966961    11.00000   -1.50000
AFIX   0
O2    3    0.515647    0.027320    1.124824    11.00000    0.03622    0.05096 =
         0.04523   -0.00018    0.01785    0.00794
AFIX   3
H2    2    0.496107    0.056753    1.081889    11.00000   -1.50000
HKLF 4 1  1.0000  0.0000  0.0000  0.0000 -1.0000  0.0000 -1.0000  0.0000 -1.0000
REM  I in space group P 21/c
REM R1 =  0.0564 for   2997 Fo > 4sig(Fo)  and  0.0871 for all   4317 data
REM    262 parameters refined using      0 restraints
END
WGHT      0.0565      0.4685
REM Highest difference peak  0.399,  deepest hole -0.423,  1-sigma level  0.054
Q1    1   0.4885  0.2234  0.9884  11.00000  0.05    0.40
Q2    1   0.4814 -0.0059  1.0792  11.00000  0.05    0.19
Q3    1   0.2707 -0.0481  1.0091  11.00000  0.05    0.18
Q4    1   0.2395 -0.1412  1.1032  11.00000  0.05    0.17
Q5    1   0.3101 -0.1167  0.9209  11.00000  0.05    0.17
Q6    1  -0.0691  0.4396  0.7065  11.00000  0.05    0.16
Q7    1   0.4197 -0.0627  1.1602  11.00000  0.05    0.16
Q8    1  -0.0449 -0.0114  0.9644  11.00000  0.05    0.16
Q9    1   0.3533 -0.1183  1.1589  11.00000  0.05    0.15
Q10   1  -0.1317  0.4265  0.6490  11.00000  0.05    0.15
Q11   1  -0.0625  0.4793  0.9736  11.00000  0.05    0.15
Q12   1  -0.0375  0.3475  0.7086  11.00000  0.05    0.15
;
data_global
_journal_date_recd_electronic     2012-01-30
_journal_date_accepted     2012-01-31
_journal_name_full     'Acta Crystallographica, Section E'
_journal_year     2012
_journal_volume     68
_journal_issue      3
_journal_page_first     o614
_journal_page_last     o614
_journal_paper_category     QO
_journal_paper_doi     10.1107/S1600536812004163
_journal_coeditor_code     XU5462
_publ_contact_author_name     'Wen-Ni Zheng (Dr)'
_publ_contact_author_address
;
College of Chemistry and Chemical Engineering,
Southeast University,
Nanjing 210096,
People's Republic of China
;
_publ_contact_author_email     chenxinyuanseu@yahoo.com.cn
_publ_contact_author_fax     '862552090598'
_publ_contact_author_phone     '862552090598'
_publ_section_title
;
1,1'-(Phenylmethylene)dinaphthalen-2-ol
;
loop_
    _publ_author_name
    _publ_author_address
    'Zheng, Wen-Ni'
;
College of Chemistry and Chemical Engineering,
Southeast University,
Nanjing 210096,
People's Republic of China
;
