# Supplementary material for: 1,1′-(Phenyl­methyl­ene)dinaphthalen-2-ol
Source: Acta Crystallogr Sect E Struct Rep Online. 2012 Feb 4;68(Pt 3):o614. doi: 10.1107/S1600536812004163 (PMC3295414; doi:10.1107/S1600536812004163)
Supplement: Supplementary file 2 [file e-68-0o614-Isup2.hkl]

# 
# h,k,l, Fc-squared, Fo-squared, sigma(Fo-squared) and status flag 
# 
data_I
_shelx_title ' I in space group P 21/c' 
_shelx_refln_list_code          4 
_shelx_F_calc_maximum      188.03 
_exptl_crystal_F_000       792.00 
_reflns_d_resolution_high  0.7701 
 
loop_ 
 _symmetry_equiv_pos_as_xyz 
 'x, y, z' 
 '-x, y+1/2, -z+1/2' 
 '-x, -y, -z' 
 'x, -y-1/2, z-1/2' 
 
_cell_length_a    12.0660 
_cell_length_b     8.6178 
_cell_length_c    21.3860 
_cell_angle_alpha  90.000 
_cell_angle_beta  122.020 
_cell_angle_gamma  90.000 
 
_shelx_F_squared_multiplier     1.000 
 
loop_ 
 _refln_index_h 
 _refln_index_k 
 _refln_index_l 
 _refln_F_squared_calc 
 _refln_F_squared_meas 
 _refln_F_squared_sigma 
 _refln_observed_status 
   2   0   0     4131.35     3888.97     63.48 o 
   3   0   0     1257.73     1330.02     26.61 o 
   4   0   0     3663.39     3802.33    124.70 o 
   5   0   0     1438.42     1433.48     37.40 o 
   6   0   0       40.69       67.23      4.40 o 
   7   0   0        3.42        1.73      2.21 o 
   8   0   0     1493.88     1412.18     49.13 o 
   9   0   0      281.93      287.55     15.13 o 
  10   0   0      204.38      194.29     23.36 o 
  11   0   0        4.10       21.42      8.54 o 
  12   0   0        0.20       -2.32      7.13 o 
  13   0   0       11.38        5.78      9.21 o 
   1   1   0     4669.11     4229.60     43.39 o 
   2   1   0      493.68      486.49      3.79 o 
   3   1   0     2448.64     2295.25     29.86 o 
   4   1   0     1787.44     1686.35     27.40 o 
   5   1   0     3433.07     3669.23     66.27 o 
   6   1   0       56.01       55.40      3.98 o 
   7   1   0       47.12       50.02      2.94 o 
   8   1   0        7.23       12.51      3.45 o 
   9   1   0      162.73      152.46     10.10 o 
  10   1   0       70.29       66.19      5.68 o 
  11   1   0       14.63        8.53      4.64 o 
  12   1   0       13.40       12.71      5.07 o 
  13   1   0        5.74       13.34      5.49 o 
   0   2   0    16932.00    13621.30    990.83 o 
   1   2   0      172.89      148.47      3.64 o 
   2   2   0     2488.87     2301.46     29.45 o 
   3   2   0     1072.96      951.12     17.78 o 
   4   2   0        4.65        4.94      1.77 o 
   5   2   0      737.81      790.63     20.48 o 
   6   2   0      696.96      729.20     20.70 o 
   7   2   0      853.91      854.01     25.25 o 
   8   2   0      347.45      325.28     13.32 o 
   9   2   0       83.08       86.89      6.57 o 
  10   2   0      135.44      136.30      9.06 o 
  11   2   0       24.72       29.33      5.35 o 
  12   2   0        0.68        2.72      5.49 o 
  13   2   0        1.35        8.77     12.49 o 
   1   3   0      847.98      824.17     19.81 o 
   2   3   0      485.32      507.65      8.92 o 
   3   3   0       49.82       70.42      2.96 o 
   4   3   0      212.14      208.72      6.73 o 
   5   3   0      151.44      119.48      4.91 o 
   6   3   0        9.64       17.32      3.58 o 
   7   3   0       10.15       15.34      3.50 o 
   8   3   0       23.16       36.60      6.58 o 
   9   3   0      312.40      294.60     14.02 o 
  10   3   0       37.34       33.00      4.97 o 
  11   3   0        3.27       17.28      8.13 o 
  12   3   0        0.52        2.26      4.62 o 
   0   4   0      353.91      343.50     10.87 o 
   1   4   0      166.22      135.12      3.62 o 
   2   4   0      128.18      151.74      4.08 o 
   3   4   0      300.70      362.84      8.17 o 
   4   4   0       33.57       52.13      3.19 o 
   5   4   0      304.92      322.50     10.86 o 
   6   4   0      130.55      121.50      5.86 o 
   7   4   0      227.33      240.04     13.89 o 
   8   4   0      260.21      263.50     11.63 o 
   9   4   0       10.13       16.28      4.50 o 
  10   4   0        0.48        0.82      3.60 o 
  11   4   0       32.29       26.40      6.09 o 
  12   4   0        0.27        4.76      6.33 o 
   1   5   0      150.07      192.47     10.31 o 
   2   5   0      153.65      135.98      8.82 o 
   3   5   0      733.20      747.63     17.57 o 
   4   5   0        0.87        3.79      1.96 o 
   5   5   0       23.78       29.37      3.18 o 
   6   5   0       34.90       38.42      5.19 o 
   7   5   0      313.83      293.86     12.75 o 
   8   5   0       22.45       28.96      4.44 o 
   9   5   0        3.23        5.21      3.38 o 
  10   5   0        2.21       15.36      6.78 o 
  11   5   0        5.02        7.64      6.31 o 
   0   6   0      178.38      180.79      9.56 o 
   1   6   0      878.86      875.37     22.00 o 
   2   6   0        7.04        8.59      2.76 o 
   3   6   0        1.69        0.15      2.37 o 
   4   6   0      208.36      203.98      6.97 o 
   5   6   0       91.49       95.54      6.24 o 
   6   6   0      111.39      122.74      7.08 o 
   7   6   0      128.13      119.00      7.97 o 
   8   6   0       53.06       62.51      6.36 o 
   9   6   0        0.52        2.77      4.93 o 
  10   6   0       23.74       37.49      6.91 o 
  11   6   0        0.01        6.16      6.56 o 
   1   7   0       67.63       66.56      5.36 o 
   2   7   0       34.57       36.01      4.31 o 
   3   7   0       26.89       23.32      4.41 o 
   4   7   0       86.29       85.42      5.08 o 
   5   7   0       35.95       47.86      4.26 o 
   6   7   0       88.26       85.24      7.34 o 
   7   7   0       24.88       21.27      4.50 o 
   8   7   0        2.71        6.83      4.85 o 
   9   7   0       38.94       30.18      6.96 o 
  10   7   0        0.14        4.43      6.26 o 
   0   8   0      269.39      258.65     18.31 o 
   1   8   0       17.79       30.29      3.82 o 
   2   8   0        3.72        1.42      2.46 o 
   3   8   0       10.17       18.02      5.58 o 
   4   8   0        2.04        2.67      3.29 o 
   5   8   0       10.65       13.16      3.70 o 
   6   8   0       42.78       40.22      7.86 o 
   7   8   0        0.64       -0.94      5.28 o 
   8   8   0       42.93       48.77      9.40 o 
   9   8   0       21.53       30.72     10.95 o 
   1   9   0       20.11       22.23      3.93 o 
   2   9   0       70.11       70.42      6.35 o 
   3   9   0        1.67       -3.05      3.05 o 
   4   9   0       26.22       23.45      5.63 o 
   5   9   0       34.20       29.26     14.42 o 
   6   9   0       76.56       57.38     12.70 o 
   7   9   0        1.89       10.42      7.85 o 
   0  10   0       25.07       20.14      6.96 o 
   1  10   0        3.18        3.60      3.82 o 
   2  10   0       30.37       36.16      7.85 o 
   3  10   0       59.39       56.49      9.68 o 
   4  10   0        4.98       -5.36      5.68 o 
   5  10   0        1.89       -0.78      5.79 o 
   1  11   0       23.87       27.95     16.33 o 
   2  11   0        8.48        7.09      7.00 o 
 -13   1   1        0.52        1.10      5.21 o 
 -12   1   1       13.70        5.46      4.30 o 
 -11   1   1      108.99      117.84     10.63 o 
 -10   1   1      119.21      108.24      9.65 o 
  -9   1   1       88.34       79.53      9.23 o 
  -8   1   1       50.20       52.04      3.35 o 
  -7   1   1      272.41      279.81      7.43 o 
  -6   1   1      750.07      798.16     16.66 o 
  -5   1   1      352.20      320.24      6.53 o 
  -4   1   1     1637.57     1577.37     24.59 o 
  -3   1   1     4988.88     4641.54     55.70 o 
  -2   1   1        0.39        5.85      1.24 o 
   1   1   1      591.02      483.65     10.94 o 
   2   1   1       73.49       86.33      2.49 o 
   3   1   1     2229.47     1984.84     34.62 o 
   4   1   1     3821.96     3844.15     62.53 o 
   5   1   1       45.31       49.96      2.56 o 
   6   1   1      116.81      107.65      3.89 o 
   7   1   1       28.30       37.56      3.11 o 
   8   1   1      399.99      345.21     15.24 o 
   9   1   1       64.02       64.50      9.78 o 
  10   1   1        3.20        0.38      3.85 o 
  11   1   1        9.19       22.77     12.08 o 
  12   1   1       26.72       43.58      8.89 o 
 -13   2   1        8.83       23.80      9.63 o 
 -12   2   1       34.84       26.71      5.37 o 
 -11   2   1        8.50        7.74      4.30 o 
 -10   2   1      268.88      253.20     13.39 o 
  -9   2   1      612.69      577.78     22.35 o 
  -8   2   1     1106.38     1045.87     34.22 o 
  -7   2   1       14.83       18.11      5.78 o 
  -6   2   1        3.64        1.22      1.01 o 
  -5   2   1       21.37       19.80      1.30 o 
  -4   2   1      130.10      119.86      3.53 o 
  -3   2   1      868.16      786.54     11.56 o 
  -2   2   1     8306.00     7776.37    113.95 o 
  -1   2   1    18551.29    13889.72    819.48 o 
   0   2   1     3821.30     3905.53    220.55 o 
   1   2   1     1540.64     1457.90     21.46 o 
   2   2   1     1257.01     1144.49     16.85 o 
   3   2   1      342.26      312.61      7.31 o 
   4   2   1      325.97      331.47      8.87 o 
   5   2   1      697.42      659.92     18.04 o 
   6   2   1       40.96       42.35      3.64 o 
   7   2   1      206.79      188.18      8.11 o 
   8   2   1        3.48        3.24      2.42 o 
   9   2   1       60.17       60.15      6.13 o 
  10   2   1      133.40      119.81      8.24 o 
  11   2   1       69.50       74.61      9.85 o 
  12   2   1       10.96        3.27      4.61 o 
 -13   3   1        0.75        1.76     10.75 o 
 -12   3   1       52.50       55.97      8.30 o 
 -11   3   1       42.22       44.33      6.47 o 
 -10   3   1        0.34        0.20      4.23 o 
  -9   3   1       24.15       31.52      4.65 o 
  -8   3   1      690.49      684.32     23.68 o 
  -7   3   1     1000.30      995.82     29.72 o 
  -6   3   1     1412.58     1494.46     40.59 o 
  -5   3   1      482.29      511.39      8.87 o 
  -4   3   1      891.86      954.88     16.80 o 
  -3   3   1       83.10       90.88      2.61 o 
  -2   3   1      429.51      459.13     13.82 o 
  -1   3   1      558.58      519.85     10.11 o 
   0   3   1     1278.27     1229.37     23.08 o 
   1   3   1     1087.23     1048.73     22.54 o 
   2   3   1      575.81      562.08     10.58 o 
   3   3   1      326.85      344.17      6.13 o 
   4   3   1      500.13      539.88     14.20 o 
   5   3   1       28.06       37.75      3.23 o 
   6   3   1       54.52       52.91      4.86 o 
   7   3   1      111.97      112.25      7.24 o 
   8   3   1      128.93      126.57      8.43 o 
   9   3   1      101.88      103.47      8.37 o 
  10   3   1       49.08       53.13      6.49 o 
  11   3   1        2.69        6.64      4.64 o 
  12   3   1        1.46       -4.28      6.19 o 
 -12   4   1       28.43       32.80      7.55 o 
 -11   4   1        3.71        9.04      5.42 o 
 -10   4   1       36.57       27.56      5.86 o 
  -9   4   1        2.10        2.25      3.20 o 
  -8   4   1        2.64        0.08      2.27 o 
  -7   4   1      347.63      328.57     15.67 o 
  -6   4   1        3.96       11.06      2.69 o 
  -5   4   1       69.31       60.95      4.20 o 
  -4   4   1       76.02       72.84      5.25 o 
  -3   4   1     2211.28     2350.94     46.42 o 
  -2   4   1       40.95       31.11      2.41 o 
  -1   4   1     1473.60     1487.34     46.31 o 
   0   4   1        0.75       -0.84      1.41 o 
   1   4   1       12.70        6.00      2.49 o 
   2   4   1      122.37      131.17      6.44 o 
   3   4   1       76.80       71.82      2.85 o 
   4   4   1       71.04       60.34      3.04 o 
   5   4   1      272.74      262.31      9.15 o 
   6   4   1       43.81       39.72      4.06 o 
   7   4   1       16.45       20.06      3.79 o 
   8   4   1        8.55       11.04      4.00 o 
   9   4   1       16.68       20.01      3.73 o 
  10   4   1       10.28       12.47      4.38 o 
  11   4   1        3.52        3.22      4.10 o 
  12   4   1       24.06       28.30      9.61 o 
 -12   5   1        4.82       -0.22      5.14 o 
 -11   5   1       24.39       28.19      7.33 o 
 -10   5   1        0.07        3.14      4.86 o 
  -9   5   1       21.70       19.52      4.37 o 
  -8   5   1      128.29      123.89      7.29 o 
  -7   5   1       13.79       25.47      4.59 o 
  -6   5   1      483.80      487.93     16.64 o 
  -5   5   1      375.33      386.20     10.28 o 
  -4   5   1        0.49        1.03      1.66 o 
  -3   5   1       10.24       13.55      1.97 o 
  -2   5   1      292.10      335.46      8.43 o 
  -1   5   1       31.46       46.80      2.72 o 
   0   5   1      326.31      393.26     14.11 o 
   1   5   1      336.90      397.13      9.91 o 
   2   5   1      404.73      367.23     10.30 o 
   3   5   1      488.97      472.88     11.74 o 
   4   5   1      345.87      377.38      9.52 o 
   5   5   1        9.43        5.61      2.30 o 
   6   5   1        0.03       -1.45      2.35 o 
   7   5   1      100.27       95.39      6.68 o 
   8   5   1      273.35      300.14     14.91 o 
   9   5   1       15.36       19.52      8.36 o 
  10   5   1        5.69        3.34      4.24 o 
  11   5   1       47.58       68.09     10.08 o 
 -11   6   1        0.02        3.28      5.84 o 
 -10   6   1       34.05       29.90      8.30 o 
  -9   6   1      176.21      170.05     12.58 o 
  -8   6   1       79.66       94.20      6.95 o 
  -7   6   1        4.45       11.63      3.87 o 
  -6   6   1       24.09       28.15      5.90 o 
  -5   6   1       14.96       18.91      4.11 o 
  -4   6   1      402.07      385.78     11.21 o 
  -3   6   1       84.36       84.20      4.74 o 
  -2   6   1       74.68       79.38      4.03 o 
  -1   6   1      550.82      602.93     16.21 o 
   0   6   1        6.85        4.76      1.77 o 
   1   6   1      329.61      328.53      9.82 o 
   2   6   1       83.00       76.77      6.63 o 
   3   6   1     1126.17     1124.56     28.76 o 
   4   6   1       12.80       21.36      2.49 o 
   5   6   1        5.22        8.22      2.79 o 
   6   6   1      574.28      556.60     21.31 o 
   7   6   1      312.96      309.10     14.38 o 
   8   6   1       14.00       16.21      6.61 o 
   9   6   1      191.19      229.43     19.90 o 
  10   6   1       28.98       28.23      9.54 o 
 -10   7   1        2.33        8.49      6.37 o 
  -9   7   1       92.67       87.14     10.92 o 
  -8   7   1        1.19        0.28      3.80 o 
  -7   7   1       41.14       37.97      5.00 o 
  -6   7   1      290.70      275.95     14.39 o 
  -5   7   1        0.30       -2.39      2.39 o 
  -4   7   1        1.21        5.38      3.68 o 
  -3   7   1       89.54       72.65      6.05 o 
  -2   7   1       87.56      108.87      6.14 o 
  -1   7   1       52.17       51.81      4.04 o 
   0   7   1      131.07      133.39      6.44 o 
   1   7   1        4.77        9.80      2.73 o 
   2   7   1      123.22      113.96      7.33 o 
   3   7   1      140.97      127.54      5.97 o 
   4   7   1      148.89      150.16      8.01 o 
   5   7   1      104.05      114.37      7.59 o 
   6   7   1       89.10       86.39      6.68 o 
   7   7   1       16.29       30.90      5.47 o 
   8   7   1       19.29       25.94      6.86 o 
   9   7   1        0.59        3.38      5.85 o 
  10   7   1        5.13        2.58      7.08 o 
  -9   8   1        8.16       15.92     10.13 o 
  -8   8   1        3.41        3.38      5.17 o 
  -7   8   1        7.24       14.58      5.57 o 
  -6   8   1       72.58       60.30      7.48 o 
  -5   8   1        4.63        0.93      3.19 o 
  -4   8   1       68.34       59.32      4.41 o 
  -3   8   1        0.02        1.51      2.54 o 
  -2   8   1       84.40       78.17      5.65 o 
  -1   8   1      413.39      403.54     14.17 o 
   0   8   1      120.20      113.28      6.31 o 
   1   8   1      327.60      303.77     13.12 o 
   2   8   1        4.30        5.44      2.35 o 
   3   8   1        6.50        9.32      4.34 o 
   4   8   1      100.04       99.24      6.82 o 
   5   8   1        7.63        9.74      3.82 o 
   6   8   1       14.09       14.69      5.05 o 
   7   8   1       10.06        5.03      6.19 o 
   8   8   1        0.00       -4.08      5.76 o 
  -8   9   1        4.36       -0.22     12.42 o 
  -7   9   1       16.90        8.54      5.99 o 
  -6   9   1       37.62       30.17     13.03 o 
  -5   9   1        5.08        4.06      3.55 o 
  -4   9   1        1.13        1.84      3.98 o 
  -3   9   1        0.32        5.11      3.30 o 
  -2   9   1       96.54      100.56      7.00 o 
  -1   9   1        0.62        2.45      2.58 o 
   0   9   1       27.02       23.77      4.78 o 
   1   9   1       15.62       16.16      3.90 o 
   2   9   1       19.15       24.28      4.10 o 
   3   9   1       34.16       40.07      4.95 o 
   4   9   1        8.16        3.26      3.78 o 
   5   9   1       19.80        2.24      5.91 o 
   6   9   1      114.91      103.90     12.24 o 
   7   9   1        2.38       -3.17      5.55 o 
  -6  10   1       72.75       68.82     18.48 o 
  -5  10   1        4.63       -0.61      5.25 o 
  -4  10   1       40.15       20.56      8.27 o 
  -3  10   1        1.04       -3.31      6.01 o 
  -2  10   1      137.61      133.31     10.39 o 
  -1  10   1       28.91       31.20      4.81 o 
   0  10   1        8.86       11.87      4.96 o 
   1  10   1        1.75        5.28      3.57 o 
   2  10   1        1.61        1.64      4.05 o 
   3  10   1        6.63        2.24      6.06 o 
   4  10   1       12.61        4.47      5.89 o 
   5  10   1        2.43        2.09      6.02 o 
  -2  11   1       55.41       68.73     15.74 o 
  -1  11   1       27.61       14.90     23.85 o 
   0  11   1        5.18        7.44      8.58 o 
   1  11   1        2.01        5.32     12.38 o 
   2  11   1       15.77       -3.42     12.69 o 
 -13   0   2        0.01       -6.33      8.30 o 
 -12   0   2        0.90        2.56      5.38 o 
 -11   0   2        6.49       18.90      6.41 o 
 -10   0   2      462.21      424.23     19.73 o 
  -9   0   2      335.24      314.58     14.41 o 
  -8   0   2        4.71       15.66      5.10 o 
  -7   0   2      134.63      124.34      6.39 o 
  -6   0   2      221.72      173.17     14.58 o 
  -5   0   2      458.25      416.91     16.63 o 
  -4   0   2      874.78      863.36     24.51 o 
  -3   0   2    20122.14    17306.00    469.03 o 
  -2   0   2     9848.77     8638.11    119.78 o 
   1   0   2    12349.80    10775.71    158.50 o 
   2   0   2     2624.25     2562.20     49.67 o 
   3   0   2     6167.26     5970.61    138.07 o 
   4   0   2      216.40      260.32      7.97 o 
   5   0   2      814.18      842.22     23.61 o 
   6   0   2      504.54      446.31     15.53 o 
   7   0   2       95.31       80.39      5.63 o 
   8   0   2       20.59       18.92      3.86 o 
   9   0   2      374.82      280.90     19.22 o 
  10   0   2       22.03       29.31      9.28 o 
  11   0   2        5.85        8.32      7.75 o 
  12   0   2       83.30       97.87     24.99 o 
 -13   1   2        2.46       -3.68      6.46 o 
 -12   1   2        0.49        2.99      6.52 o 
 -11   1   2        8.45       13.84      6.85 o 
 -10   1   2        9.54        6.04      4.96 o 
  -9   1   2      515.96      490.94     14.37 o 
  -8   1   2      503.37      457.01     12.84 o 
  -7   1   2       11.71       16.84      4.39 o 
  -6   1   2     1565.74     1615.50     32.39 o 
  -5   1   2       13.88       14.21      1.42 o 
  -4   1   2     3924.44     3828.17     61.55 o 
  -3   1   2     4505.70     4256.20     59.19 o 
  -2   1   2     3185.68     3169.85     41.35 o 
  -1   1   2      205.71      220.50      3.23 o 
   0   1   2        0.53        2.35      0.43 o 
   1   1   2     2173.94     2093.23     20.40 o 
   2   1   2     5475.27     5130.11     56.35 o 
   3   1   2       28.57       29.28      1.16 o 
   4   1   2        0.00        9.03      2.29 o 
   5   1   2      149.76      148.74      5.61 o 
   6   1   2        0.00        1.24      1.26 o 
   7   1   2        0.12        9.32      4.67 o 
   8   1   2        0.26        1.38      2.51 o 
   9   1   2       12.03       14.21      3.58 o 
  10   1   2      158.17      130.30     11.60 o 
  11   1   2        2.20        1.23      4.70 o 
  12   1   2        7.06        7.56      5.79 o 
 -13   2   2       32.39       52.93     11.84 o 
 -12   2   2       39.42       43.25     13.42 o 
 -11   2   2      146.17      138.82     10.03 o 
 -10   2   2       62.35       75.39      6.60 o 
  -9   2   2       21.99       26.39      4.48 o 
  -8   2   2      648.40      625.45     20.57 o 
  -7   2   2      112.76       88.63      6.12 o 
  -6   2   2      282.45      266.12      6.70 o 
  -5   2   2      297.49      322.35      7.37 o 
  -4   2   2      336.41      343.00      6.20 o 
  -3   2   2       57.25       33.92      1.53 o 
  -2   2   2     2484.38     2203.25     42.19 o 
  -1   2   2      743.24      806.62      9.57 o 
   0   2   2     1999.49     1769.03     24.89 o 
   1   2   2      378.37      291.30      4.57 o 
   2   2   2       14.55       15.46      0.86 o 
   3   2   2     1019.33      997.74     21.08 o 
   4   2   2      964.58     1035.42     24.32 o 
   5   2   2      293.54      294.48      9.62 o 
   6   2   2       55.77       50.89      3.76 o 
   7   2   2      311.76      302.37     11.50 o 
   8   2   2      101.45      108.47      6.91 o 
   9   2   2        0.98        9.39      4.50 o 
  10   2   2       19.23       28.69      5.89 o 
  11   2   2        6.27       -0.81      4.32 o 
  12   2   2        5.79       10.62      6.01 o 
 -13   3   2        4.65       -0.25      4.39 o 
 -12   3   2       25.27       20.20      5.69 o 
 -11   3   2       38.21       34.40      5.91 o 
 -10   3   2        1.28        3.53      3.72 o 
  -9   3   2        5.30        7.35      3.65 o 
  -8   3   2      754.68      766.76     25.54 o 
  -7   3   2       59.94       59.51      4.40 o 
  -6   3   2       72.19       62.44      4.81 o 
  -5   3   2      819.62      815.61     15.68 o 
  -4   3   2     1926.46     1904.00     34.04 o 
  -3   3   2      208.85      254.20      5.21 o 
  -2   3   2      294.82      284.47      6.23 o 
  -1   3   2      550.22      543.69     12.18 o 
   0   3   2      292.34      303.12     14.49 o 
   1   3   2      203.81      199.74      4.31 o 
   2   3   2       19.37       25.43      2.37 o 
   3   3   2       13.61       12.83      2.34 o 
   4   3   2      266.46      276.23      8.53 o 
   5   3   2       88.88       97.83      4.93 o 
   6   3   2        2.10       13.25      4.22 o 
   7   3   2      357.48      344.65     14.99 o 
   8   3   2      128.62      127.58      8.83 o 
   9   3   2        0.46        5.94      4.24 o 
  10   3   2       69.48       75.38      7.44 o 
  11   3   2        6.74        6.96      5.34 o 
  12   3   2       10.14       16.54      6.85 o 
 -12   4   2       21.38       39.28      8.59 o 
 -11   4   2        5.48       21.94      5.64 o 
 -10   4   2        2.33        2.16      5.03 o 
  -9   4   2        9.99       21.40      3.77 o 
  -8   4   2       22.25       30.98      3.79 o 
  -7   4   2      794.34      810.20     28.65 o 
  -6   4   2      277.25      300.01     10.40 o 
  -5   4   2        9.76       11.55      2.77 o 
  -4   4   2        2.14        7.34      2.90 o 
  -3   4   2     1246.81     1407.87     38.37 o 
  -2   4   2       51.43       94.40      3.21 o 
  -1   4   2        4.87        3.49      2.92 o 
   0   4   2     2006.87     1828.65     38.75 o 
   1   4   2      383.91      324.72      8.13 o 
   2   4   2      674.28      622.97     22.06 o 
   3   4   2      490.44      522.20     12.08 o 
   4   4   2        4.10        4.36      2.99 o 
   5   4   2        6.34        6.06      2.71 o 
   6   4   2       76.62       62.54      4.61 o 
   7   4   2       21.60       40.10      5.52 o 
   8   4   2      299.11      306.30     14.44 o 
   9   4   2      161.89      164.76     10.98 o 
  10   4   2        7.09       40.32     15.19 o 
  11   4   2        0.28        9.63      5.42 o 
 -12   5   2       53.87       63.60     10.01 o 
 -11   5   2        4.18       10.28      6.13 o 
 -10   5   2       67.80       75.42      9.86 o 
  -9   5   2        0.08        2.03      2.92 o 
  -8   5   2      208.32      237.20     11.02 o 
  -7   5   2      162.42      168.58      9.28 o 
  -6   5   2       68.80       71.57      6.09 o 
  -5   5   2       39.61       38.58      4.11 o 
  -4   5   2      394.43      397.39     10.50 o 
  -3   5   2       83.76       91.89      3.81 o 
  -2   5   2      245.79      263.69      8.50 o 
  -1   5   2       23.83       22.58      2.82 o 
   0   5   2        6.80        6.12      1.99 o 
   1   5   2        3.35       -0.48      1.26 o 
   2   5   2      744.93      686.17     17.99 o 
   3   5   2     1171.05     1122.19     28.32 o 
   4   5   2       66.94       64.65      8.09 o 
   5   5   2        9.02       12.18      3.05 o 
   6   5   2      102.57       94.87      6.57 o 
   7   5   2      635.82      617.38     23.37 o 
   8   5   2       87.76       88.70      7.71 o 
   9   5   2       47.45       55.60      6.89 o 
  10   5   2        2.65        1.48      4.99 o 
  11   5   2        0.57        5.20      5.57 o 
 -11   6   2        1.22       -1.31      4.71 o 
 -10   6   2        6.78        0.41      4.70 o 
  -9   6   2       26.95       29.36      5.78 o 
  -8   6   2        6.76        4.20      2.80 o 
  -7   6   2       90.57       86.94      7.10 o 
  -6   6   2      200.83      207.34      8.84 o 
  -5   6   2        0.23        4.12      3.43 o 
  -4   6   2        0.78        4.38      1.85 o 
  -3   6   2       22.76       25.88      2.66 o 
  -2   6   2       40.15       44.50      3.36 o 
  -1   6   2      275.65      291.20      8.72 o 
   0   6   2      347.10      336.14     12.53 o 
   1   6   2      294.98      305.27     10.21 o 
   2   6   2       40.28       44.69      5.35 o 
   3   6   2      260.79      277.29      9.65 o 
   4   6   2        2.68        6.81      3.75 o 
   5   6   2       54.35       61.48      4.99 o 
   6   6   2        2.38        6.44      4.28 o 
   7   6   2      210.12      226.65     12.49 o 
   8   6   2      107.53      111.93      9.06 o 
   9   6   2       52.11       53.26      6.86 o 
  10   6   2        2.56       -2.38      5.85 o 
 -10   7   2       63.93       71.82     11.14 o 
  -9   7   2       28.86       20.89      6.93 o 
  -8   7   2        9.12       10.77      5.49 o 
  -7   7   2        8.29        8.58      4.43 o 
  -6   7   2       28.79       31.29      4.46 o 
  -5   7   2      194.67      170.92      9.09 o 
  -4   7   2      249.61      239.34      8.64 o 
  -3   7   2        0.01        5.17      4.05 o 
  -2   7   2      110.12      131.91      6.48 o 
  -1   7   2       88.45       87.67      5.33 o 
   0   7   2       19.64       18.85      2.92 o 
   1   7   2        6.38       10.48      3.74 o 
   2   7   2       26.17       31.30      5.86 o 
   3   7   2       82.94       72.79      4.88 o 
   4   7   2        1.51       11.56      7.02 o 
   5   7   2       49.32       60.32      6.65 o 
   6   7   2       78.24       76.22      6.32 o 
   7   7   2       35.41       35.43      5.61 o 
   8   7   2       66.68       75.89     11.13 o 
   9   7   2       98.93       97.31     13.45 o 
  -9   8   2       15.06        1.64      5.30 o 
  -8   8   2        1.31        1.18      3.48 o 
  -7   8   2        1.01        6.96      4.51 o 
  -6   8   2        0.35        1.78      3.48 o 
  -5   8   2       48.07       48.45      5.42 o 
  -4   8   2        6.76        0.19      2.24 o 
  -3   8   2       77.83       81.94      5.83 o 
  -2   8   2      276.96      260.29     10.98 o 
  -1   8   2       29.59       30.49      5.25 o 
   0   8   2      128.94      129.49      6.84 o 
   1   8   2        0.35       -2.73      2.73 o 
   2   8   2       44.59       47.89      7.01 o 
   3   8   2        1.36        3.55      3.36 o 
   4   8   2      157.62      142.11     10.05 o 
   5   8   2        8.32       10.44      5.38 o 
   6   8   2      108.14      123.42     10.42 o 
   7   8   2        4.49        3.69      6.38 o 
   8   8   2        2.54        5.73      6.13 o 
  -8   9   2       25.60       34.20      9.05 o 
  -7   9   2       30.73       15.48      8.10 o 
  -6   9   2       17.70       17.46      6.28 o 
  -5   9   2       24.30       25.78      6.39 o 
  -4   9   2       25.45       38.71      6.68 o 
  -3   9   2        2.19        1.33      3.40 o 
  -2   9   2        4.33        6.60      3.32 o 
  -1   9   2       51.16       51.32      4.75 o 
   0   9   2        0.00        3.65      3.08 o 
   1   9   2        3.47        2.03      2.71 o 
   2   9   2       73.03       80.31      7.36 o 
   3   9   2        6.04        5.51      4.49 o 
   4   9   2        0.00        3.32      3.98 o 
   5   9   2      110.72      108.32     12.98 o 
   6   9   2      100.14      108.32     17.33 o 
   7   9   2        0.89       -2.75      6.80 o 
  -6  10   2       51.43       41.79     17.45 o 
  -5  10   2        0.33        2.38      6.31 o 
  -4  10   2        0.55        2.86      4.72 o 
  -3  10   2        0.28       -1.84      4.48 o 
  -2  10   2        2.19       -0.23      3.33 o 
  -1  10   2        9.10        8.23      4.64 o 
   0  10   2      129.38      116.93      9.71 o 
   1  10   2        0.02        4.51      3.87 o 
   2  10   2       29.59       22.08      6.77 o 
   3  10   2        1.08       -2.13      5.98 o 
   4  10   2        0.13        4.84      5.47 o 
   5  10   2       20.02       19.67      8.43 o 
  -2  11   2        0.34       -5.93      6.22 o 
  -1  11   2        8.03        8.27     13.25 o 
   0  11   2       13.26       34.26     17.47 o 
   1  11   2       47.67       48.99     20.28 o 
 -14   1   3       38.32       30.29     10.66 o 
 -13   1   3        9.28        8.22      5.16 o 
 -12   1   3       46.26       46.51      7.20 o 
 -11   1   3        6.96        6.48      3.11 o 
 -10   1   3      355.01      335.39     14.67 o 
  -9   1   3        0.06       -1.99      1.99 o 
  -8   1   3      118.63      119.29      5.04 o 
  -7   1   3        4.21        9.37      1.75 o 
  -6   1   3     2049.05     2083.02     41.25 o 
  -5   1   3      936.87     1009.68     18.01 o 
  -4   1   3      579.90      596.38      9.62 o 
  -3   1   3     1397.26     1280.65     15.96 o 
  -2   1   3    11453.88    10711.74    187.81 o 
  -1   1   3      129.94       95.54      1.49 o 
   0   1   3       48.74       59.48      1.41 o 
   1   1   3     1512.39     1475.57     16.90 o 
   2   1   3     2081.34     2033.05     31.91 o 
   3   1   3       30.92       27.62      1.33 o 
   4   1   3        0.49        2.95      1.74 o 
   5   1   3       23.35       21.43      1.71 o 
   6   1   3      293.28      270.64      8.32 o 
   7   1   3      229.86      237.39     10.42 o 
   8   1   3      106.53      106.91      9.19 o 
   9   1   3       75.71       65.04      6.21 o 
  10   1   3        7.78        9.15      4.90 o 
  11   1   3        8.69       10.73      5.24 o 
  12   1   3       10.66        9.12      5.63 o 
 -13   2   3        8.84       11.69      6.82 o 
 -12   2   3       18.38        8.29      5.38 o 
 -11   2   3       25.35       30.54      5.36 o 
 -10   2   3      154.47      142.74      8.19 o 
  -9   2   3       53.04       58.42      5.25 o 
  -8   2   3      120.71      108.40      4.68 o 
  -7   2   3      122.45       95.51      3.95 o 
  -6   2   3       79.87       80.56      3.32 o 
  -5   2   3      717.02      756.27     14.09 o 
  -4   2   3      114.92      125.96      3.11 o 
  -3   2   3      300.29      249.17      4.57 o 
  -2   2   3     2466.34     2265.42     64.63 o 
  -1   2   3    14626.74    13742.43    193.11 o 
   0   2   3      120.08      113.60      2.09 o 
   1   2   3      122.99       94.32      2.65 o 
   2   2   3      870.33      872.24     12.74 o 
   3   2   3      164.89      189.35      7.31 o 
   4   2   3      875.76      898.77     22.07 o 
   5   2   3       19.79       32.20      3.87 o 
   6   2   3      127.86      149.52      6.76 o 
   7   2   3      179.71      163.32      8.60 o 
   8   2   3        0.21       -1.21      4.31 o 
   9   2   3        7.48        0.99      2.52 o 
  10   2   3        4.04        5.80      5.91 o 
  11   2   3        0.46       -0.06      3.71 o 
  12   2   3        2.84        3.00      4.70 o 
 -13   3   3       94.30       95.51     13.57 o 
 -12   3   3       72.00       65.26      9.65 o 
 -11   3   3       49.35       40.19      5.38 o 
 -10   3   3       45.04       58.72      5.94 o 
  -9   3   3      178.42      160.61      9.03 o 
  -8   3   3        1.32        7.98      2.57 o 
  -7   3   3      332.79      284.40      7.28 o 
  -6   3   3      278.30      267.08      6.76 o 
  -5   3   3        1.42        1.48      1.13 o 
  -4   3   3      125.14      135.33      6.73 o 
  -3   3   3       10.46        4.43      1.39 o 
  -2   3   3     4895.10     4936.92    154.56 o 
  -1   3   3     3547.73     3606.97     92.07 o 
   0   3   3     1123.49     1195.94     63.24 o 
   1   3   3      626.51      638.60     10.92 o 
   2   3   3       28.80       23.41      2.46 o 
   3   3   3        0.57        1.69      1.37 o 
   4   3   3        9.20       22.90      4.73 o 
   5   3   3       22.58       25.92      3.71 o 
   6   3   3       68.58       63.99      5.24 o 
   7   3   3      477.18      485.34     17.42 o 
   8   3   3        0.01       -0.41      2.40 o 
   9   3   3       89.15       86.14      7.95 o 
  10   3   3        3.66        3.86      4.84 o 
  11   3   3       33.77       32.43      7.74 o 
 -13   4   3        5.34       22.04     13.77 o 
 -12   4   3       60.35      105.22     12.64 o 
 -11   4   3       31.93       37.69      6.87 o 
 -10   4   3      102.85      104.70      7.74 o 
  -9   4   3       18.88       13.60      4.14 o 
  -8   4   3      364.08      360.75     14.36 o 
  -7   4   3       86.33       86.91      5.62 o 
  -6   4   3        6.70        5.24      1.85 o 
  -5   4   3     1056.90     1113.99     23.40 o 
  -4   4   3      172.82      177.96      4.77 o 
  -3   4   3       33.59       30.73      4.58 o 
  -2   4   3      641.76      708.78     17.54 o 
  -1   4   3     2004.15     2069.86    124.94 o 
   0   4   3      240.11      235.38      6.45 o 
   1   4   3      101.76       98.00      3.31 o 
   2   4   3     1062.63     1097.25     21.52 o 
   3   4   3        5.85       15.06      1.45 o 
   4   4   3      133.11      143.58      7.05 o 
   5   4   3       51.02       69.23      4.72 o 
   6   4   3      717.63      734.67     24.22 o 
   7   4   3       87.87       89.12      6.92 o 
   8   4   3       97.58      107.39      8.33 o 
   9   4   3       94.95       85.58      7.78 o 
  10   4   3        3.81        3.03      3.28 o 
  11   4   3        0.96        4.63      6.82 o 
 -12   5   3        0.08        1.29      5.08 o 
 -11   5   3       16.61       17.23      5.73 o 
 -10   5   3        0.37       -0.60      4.29 o 
  -9   5   3        0.01       -2.17      2.66 o 
  -8   5   3       90.52       82.99      6.22 o 
  -7   5   3      564.47      538.62     18.31 o 
  -6   5   3      349.87      372.48     11.02 o 
  -5   5   3        0.83       -1.43      1.48 o 
  -4   5   3       80.68       80.79      3.67 o 
  -3   5   3      380.35      365.15      9.19 o 
  -2   5   3      317.39      300.52      9.04 o 
  -1   5   3       14.60       21.44      3.08 o 
   0   5   3      410.27      479.36     15.17 o 
   1   5   3        1.75        5.00      1.72 o 
   2   5   3      338.45      328.35      8.84 o 
   3   5   3       90.67       93.67      5.12 o 
   4   5   3       42.68       40.76      5.01 o 
   5   5   3       52.98       48.67      5.47 o 
   6   5   3      429.53      390.35     16.32 o 
   7   5   3      367.41      355.93     15.99 o 
   8   5   3        0.00       -0.94      3.91 o 
   9   5   3       14.79        9.68      4.45 o 
  10   5   3       81.44       93.66     10.29 o 
 -12   6   3        0.94        7.59      5.73 o 
 -11   6   3       20.23       17.27      6.42 o 
 -10   6   3       10.57       13.48      6.21 o 
  -9   6   3       62.45       73.91      8.40 o 
  -8   6   3        1.15        5.06      4.70 o 
  -7   6   3        8.69        6.64      2.69 o 
  -6   6   3        0.01        4.77      4.50 o 
  -5   6   3       36.99       44.24      3.30 o 
  -4   6   3      152.29      151.87     11.69 o 
  -3   6   3      113.80      109.78      5.47 o 
  -2   6   3       52.81       66.46      7.38 o 
  -1   6   3       95.31       91.46      5.04 o 
   0   6   3      145.44      147.19      6.65 o 
   1   6   3      467.83      477.32     12.98 o 
   2   6   3        0.65        1.20      1.83 o 
   3   6   3      106.93       93.26      4.23 o 
   4   6   3      172.51      170.45      8.50 o 
   5   6   3      400.10      405.02     19.29 o 
   6   6   3       18.03       15.74      3.88 o 
   7   6   3       92.87       85.28      7.92 o 
   8   6   3       72.66       67.89      7.37 o 
   9   6   3        5.39        8.17      4.93 o 
  10   6   3        0.51       -4.22      6.14 o 
 -11   7   3        1.53        3.76      7.33 o 
 -10   7   3      139.08      136.60     12.17 o 
  -9   7   3        0.17       -0.67      4.39 o 
  -8   7   3        5.98        6.56      4.13 o 
  -7   7   3       55.20       56.07      6.38 o 
  -6   7   3      305.89      279.03     15.02 o 
  -5   7   3        1.21       -0.30      1.97 o 
  -4   7   3        3.46        1.99      2.02 o 
  -3   7   3        7.85        5.75      2.40 o 
  -2   7   3       52.90       45.62      3.80 o 
  -1   7   3        0.43        3.77      3.36 o 
   0   7   3       17.30       12.23      2.28 o 
   1   7   3        3.40        8.33      4.06 o 
   2   7   3       32.63       40.64      3.72 o 
   3   7   3        2.96        6.30      4.34 o 
   4   7   3       25.84       39.71      5.51 o 
   5   7   3      173.58      162.69      9.10 o 
   6   7   3      148.33      117.36     10.27 o 
   7   7   3        0.17       -0.13      4.21 o 
   8   7   3        1.29       -0.81      5.20 o 
   9   7   3       18.61       28.05     17.94 o 
 -10   8   3       43.73       47.81     11.73 o 
  -9   8   3        0.00       -4.50      5.57 o 
  -8   8   3       52.05       64.75      8.82 o 
  -7   8   3       14.22       15.24      4.93 o 
  -6   8   3       37.88       31.44      6.50 o 
  -5   8   3      212.60      199.36     12.20 o 
  -4   8   3       13.49       14.64      3.37 o 
  -3   8   3       61.57       84.99      9.56 o 
  -2   8   3      111.83      107.72      6.23 o 
  -1   8   3        0.72        0.49      2.38 o 
   0   8   3       46.36       39.95      5.56 o 
   1   8   3        0.00       -0.63      2.29 o 
   2   8   3       37.77       35.76      3.99 o 
   3   8   3        1.85       12.67      8.70 o 
   4   8   3        0.01       -4.42      4.42 o 
   5   8   3        2.60        1.96      3.85 o 
   6   8   3       17.33       28.78      7.48 o 
   7   8   3       20.00       25.53      8.81 o 
   8   8   3       33.68       42.48     10.12 o 
  -8   9   3       28.64       20.04      7.09 o 
  -7   9   3        1.36       -1.64      4.82 o 
  -6   9   3       21.51       23.20      5.79 o 
  -5   9   3       10.33        5.51      4.58 o 
  -4   9   3        7.38        3.96      3.55 o 
  -3   9   3        5.60        8.97      3.49 o 
  -2   9   3      466.04      426.11     18.76 o 
  -1   9   3       18.73       22.03      3.97 o 
   0   9   3       15.84       17.06      4.75 o 
   1   9   3      118.82      128.74      9.69 o 
   2   9   3        0.00        2.87      3.50 o 
   3   9   3       21.87       18.25      7.47 o 
   4   9   3        1.71        5.66      5.09 o 
   5   9   3       23.41       19.30      7.05 o 
   6   9   3      110.32      118.95     13.05 o 
  -6  10   3        1.22        1.86      9.99 o 
  -5  10   3        4.58       11.45      8.16 o 
  -4  10   3      201.64      151.71     16.31 o 
  -3  10   3      136.90      121.37     15.57 o 
  -2  10   3        2.94        8.37      4.73 o 
  -1  10   3       41.35       58.52      6.91 o 
   0  10   3       53.07       56.24      7.79 o 
   1  10   3      130.13      119.33     11.14 o 
   2  10   3        8.08       10.36      5.17 o 
   3  10   3       21.83       35.18     10.15 o 
   4  10   3       39.01       24.65     10.63 o 
  -2  11   3      111.65      117.76     20.46 o 
  -1  11   3        6.11       24.35      9.25 o 
   1  11   3      146.88      167.85     24.50 o 
 -14   0   4       38.89       42.80     11.12 o 
 -13   0   4        2.94       -2.64      6.65 o 
 -12   0   4       32.19       44.34     10.19 o 
 -11   0   4        1.88        6.49      3.91 o 
 -10   0   4      103.50       96.88      7.61 o 
  -9   0   4      704.64      697.45     37.71 o 
  -8   0   4       87.06       81.79      9.49 o 
  -7   0   4      219.73      253.63     13.37 o 
  -6   0   4        5.83       16.01      3.25 o 
  -5   0   4      781.68      829.35     20.72 o 
  -4   0   4      460.64      472.98     11.04 o 
  -3   0   4      207.05      231.76     12.62 o 
  -2   0   4      469.09      439.13     15.04 o 
  -1   0   4     1471.65     1315.43     47.35 o 
   0   0   4      102.34      105.55      3.13 o 
   1   0   4        8.48        4.86      1.77 o 
   2   0   4     2060.31     1951.89     48.21 o 
   3   0   4     1839.27     2037.03     51.61 o 
   4   0   4     4339.39     4678.61    134.83 o 
   5   0   4      873.44      859.56     27.00 o 
   6   0   4      354.71      354.85     16.51 o 
   7   0   4      139.27      139.98      8.12 o 
   8   0   4       68.84       64.93     24.31 o 
   9   0   4        4.07        5.42      6.74 o 
  10   0   4       18.26        5.98      7.21 o 
  11   0   4       51.28       36.21     12.46 o 
 -14   1   4        0.27        0.28      5.45 o 
 -13   1   4        0.60        2.93      3.91 o 
 -12   1   4       27.91       30.58      7.33 o 
 -11   1   4        0.74        1.25      2.52 o 
 -10   1   4      574.06      577.04     17.90 o 
  -9   1   4      137.12      136.35      6.19 o 
  -8   1   4       53.51       59.24      3.49 o 
  -7   1   4        6.34        4.89      1.67 o 
  -6   1   4       54.71       59.31      2.56 o 
  -5   1   4      198.48      211.40      5.27 o 
  -4   1   4     2019.63     2048.78     34.94 o 
  -3   1   4     2951.21     2717.31     54.66 o 
  -2   1   4     3682.61     3526.47     37.73 o 
  -1   1   4    32729.47    25463.06    374.18 o 
   0   1   4        9.10       13.02      0.86 o 
   1   1   4      305.73      265.32      4.58 o 
   2   1   4      146.00      129.37      3.33 o 
   3   1   4     1297.74     1359.74     23.98 o 
   4   1   4      961.96     1080.35     23.46 o 
   5   1   4       22.36       29.83      5.42 o 
   6   1   4        4.00        7.41      2.15 o 
   7   1   4        0.19        0.59      3.30 o 
   8   1   4        5.99        7.52      3.42 o 
   9   1   4       34.24       29.91      5.26 o 
  10   1   4       20.90       29.48     12.14 o 
  11   1   4        2.56        4.63      4.95 o 
 -14   2   4        5.15        7.16      7.87 o 
 -13   2   4       15.07        8.51      5.38 o 
 -12   2   4       29.63       33.20      5.10 o 
 -11   2   4        8.92       13.81      4.19 o 
 -10   2   4       58.71       60.90      5.26 o 
  -9   2   4      343.99      352.35     13.02 o 
  -8   2   4      306.09      278.82      8.36 o 
  -7   2   4       14.44        9.50      1.76 o 
  -6   2   4      242.63      341.54      8.21 o 
  -5   2   4      244.02      253.09      5.51 o 
  -4   2   4      125.96      112.43      3.13 o 
  -3   2   4      157.14      157.27      2.42 o 
  -2   2   4    35356.36    30584.96    476.89 o 
  -1   2   4      607.77      533.97      6.23 o 
   0   2   4     2379.73     2222.05     61.84 o 
   1   2   4      180.29      205.69      3.88 o 
   2   2   4      755.76      830.02     13.24 o 
   3   2   4      967.63      925.50     24.55 o 
   4   2   4       21.20       27.54      2.67 o 
   5   2   4       57.78       56.74      3.70 o 
   6   2   4      188.86      184.01      8.41 o 
   7   2   4       44.14       51.71      4.63 o 
   8   2   4        2.90        5.15      3.50 o 
   9   2   4       65.50       57.35      6.25 o 
  10   2   4        1.06        3.34      5.09 o 
  11   2   4       17.05       18.11      8.32 o 
 -13   3   4       36.88       42.01     14.07 o 
 -12   3   4       31.84       31.37      7.37 o 
 -11   3   4      210.82      186.26     16.54 o 
 -10   3   4        2.89        8.16      3.21 o 
  -9   3   4      441.21      414.19     16.14 o 
  -8   3   4       22.11       19.72      3.06 o 
  -7   3   4      720.52      746.55     17.31 o 
  -6   3   4       38.92       35.54      2.13 o 
  -5   3   4      823.67      937.22     17.85 o 
  -4   3   4      226.41      226.19      5.41 o 
  -3   3   4     3851.85     3906.38     63.95 o 
  -2   3   4       45.44       34.84      2.30 o 
  -1   3   4     1383.88     1452.08     25.47 o 
   0   3   4      350.40      331.34      9.12 o 
   1   3   4      183.99      203.45      4.21 o 
   2   3   4      383.13      409.71      7.79 o 
   3   3   4       72.72       84.56      4.13 o 
   4   3   4        1.29        7.11      4.20 o 
   5   3   4        8.37       10.89      3.16 o 
   6   3   4      199.40      209.42     10.25 o 
   7   3   4      476.73      471.72     21.03 o 
   8   3   4        4.94        6.62      5.85 o 
   9   3   4        9.49        2.97      3.95 o 
  10   3   4        9.53        9.10      6.44 o 
  11   3   4        1.70        4.16      4.54 o 
 -13   4   4       15.21       19.24      6.39 o 
 -12   4   4        1.09        6.85      5.85 o 
 -11   4   4       10.28        8.01      4.85 o 
 -10   4   4       14.62       25.99      4.22 o 
  -9   4   4       38.74       48.06      5.68 o 
  -8   4   4      634.04      590.56     20.04 o 
  -7   4   4       11.97       16.53      3.58 o 
  -6   4   4       39.22       31.98      2.21 o 
  -5   4   4       71.24       53.28      2.90 o 
  -4   4   4     2663.60     2767.11     60.89 o 
  -3   4   4       90.91       71.17      2.95 o 
  -2   4   4     3284.25     3568.07     68.86 o 
  -1   4   4     3953.78     4113.68    229.44 o 
   0   4   4        0.72        7.97      2.72 o 
   1   4   4        0.35        2.47      2.02 o 
   2   4   4      237.65      229.27      5.41 o 
   3   4   4       62.58       53.72      3.18 o 
   4   4   4       64.60       68.03      4.73 o 
   5   4   4       33.50       31.57      6.29 o 
   6   4   4      536.02      504.25     19.04 o 
   7   4   4      162.57      162.35      8.82 o 
   8   4   4        5.71        2.64      6.59 o 
   9   4   4      105.49       95.04      8.58 o 
  10   4   4       14.89       20.46      5.63 o 
  11   4   4        0.28        7.13      9.99 o 
 -12   5   4       16.60       24.52      7.96 o 
 -11   5   4       16.93       19.09      6.57 o 
 -10   5   4        0.08        2.67      4.64 o 
  -9   5   4        8.49       20.38      6.34 o 
  -8   5   4       25.25       25.05      3.16 o 
  -7   5   4      400.56      423.54     14.89 o 
  -6   5   4       76.95       72.18      4.62 o 
  -5   5   4       61.78       65.54      3.45 o 
  -4   5   4        0.64       -0.47      1.25 o 
  -3   5   4      493.28      489.04     11.31 o 
  -2   5   4       89.82       86.12      3.32 o 
  -1   5   4        0.40        1.40      1.30 o 
   0   5   4      264.47      273.98      9.69 o 
   1   5   4      195.40      215.79      6.19 o 
   2   5   4       12.15       10.14      1.89 o 
   3   5   4      598.04      566.06     14.15 o 
   4   5   4       21.92       19.42      3.12 o 
   5   5   4      124.86      134.71      9.79 o 
   6   5   4       43.81       49.63      5.71 o 
   7   5   4       46.20       41.63      5.66 o 
   8   5   4        7.98        7.43      4.09 o 
   9   5   4        7.36       -1.86      4.18 o 
  10   5   4        7.25        7.86      6.08 o 
 -12   6   4        0.00       -5.62      5.62 o 
 -11   6   4       22.69       34.54     10.47 o 
 -10   6   4        0.03        5.10      4.47 o 
  -9   6   4       13.52       26.31      5.86 o 
  -8   6   4        8.75       10.59      5.03 o 
  -7   6   4       68.21       89.74     11.21 o 
  -6   6   4       23.04       26.60      3.56 o 
  -5   6   4       22.42       31.00      3.24 o 
  -4   6   4       98.48      100.69      4.45 o 
  -3   6   4        0.07        0.88      1.90 o 
  -2   6   4        0.62       -0.49      2.02 o 
  -1   6   4      134.79      120.90      4.89 o 
   0   6   4      264.76      264.28      8.55 o 
   1   6   4       31.45       34.07      2.90 o 
   2   6   4      256.36      248.29      8.24 o 
   3   6   4       10.90        5.77      2.18 o 
   4   6   4      484.59      498.33     17.94 o 
   5   6   4      138.80      128.61      8.40 o 
   6   6   4       82.55       96.79     11.44 o 
   7   6   4       20.51       17.04      4.35 o 
   8   6   4       94.44       93.62     10.86 o 
   9   6   4        2.34        7.51      5.97 o 
 -11   7   4        0.03       -5.54      5.54 o 
 -10   7   4        7.80       10.05      5.33 o 
  -9   7   4       24.03       31.18      5.86 o 
  -8   7   4        0.91        9.56      5.17 o 
  -7   7   4       18.64       18.42      7.67 o 
  -6   7   4        2.09        8.37      4.16 o 
  -5   7   4       14.38       18.74      4.41 o 
  -4   7   4        7.93        7.30      2.52 o 
  -3   7   4       54.55       71.43      4.61 o 
  -2   7   4       37.72       41.72      4.42 o 
  -1   7   4      176.41      178.00      9.21 o 
   0   7   4       60.31       73.61      4.81 o 
   1   7   4       88.97       91.75      5.02 o 
   2   7   4       22.81       28.10      3.70 o 
   3   7   4       14.19       18.52      3.35 o 
   4   7   4       53.89       57.31      5.99 o 
   5   7   4      762.27      768.74     36.02 o 
   6   7   4       11.03        7.86      5.25 o 
   7   7   4        3.27       -1.52      5.42 o 
   8   7   4       13.11       15.17     12.11 o 
 -10   8   4       22.02       22.06      9.79 o 
  -9   8   4        8.90       17.35      5.88 o 
  -8   8   4       51.02       39.53      7.81 o 
  -7   8   4       21.76       26.54      6.11 o 
  -6   8   4      290.05      253.06     15.36 o 
  -5   8   4       15.00       14.65      6.31 o 
  -4   8   4      366.61      317.58     12.20 o 
  -3   8   4        1.98        0.37      3.09 o 
  -2   8   4        0.30        2.91      2.26 o 
  -1   8   4      445.67      448.52     15.64 o 
   0   8   4       30.12       34.01      4.12 o 
   1   8   4        0.51        2.34      3.12 o 
   2   8   4       63.29       68.73      7.52 o 
   3   8   4       53.89       53.30      5.93 o 
   4   8   4      229.88      237.20     14.82 o 
   5   8   4      112.59      120.81     10.05 o 
   6   8   4       19.21       16.41      6.39 o 
   7   8   4        2.49       12.29      6.41 o 
  -8   9   4        3.82        3.15      6.46 o 
  -7   9   4        3.90        8.28      5.59 o 
  -6   9   4        2.32        0.12      4.55 o 
  -5   9   4       21.79       30.17      6.35 o 
  -4   9   4      343.42      394.98     29.78 o 
  -3   9   4       47.71       52.43      6.14 o 
  -2   9   4        0.01        0.87      2.71 o 
  -1   9   4        1.54       -0.53      3.49 o 
   0   9   4       80.74       82.52      8.01 o 
   1   9   4        0.02       -1.90      3.16 o 
   2   9   4        3.97        1.27      4.12 o 
   3   9   4       30.16       38.01      8.44 o 
   4   9   4       12.13       15.16      5.55 o 
   5   9   4       63.11       60.34     11.09 o 
   6   9   4        1.42       -0.26      5.81 o 
  -6  10   4        2.10       -4.89      7.56 o 
  -5  10   4       40.45       26.23      9.28 o 
  -4  10   4        0.33       -4.90      6.31 o 
  -3  10   4       15.82       18.31      7.43 o 
  -2  10   4        1.21       -0.91      3.84 o 
  -1  10   4       20.81       19.01      6.49 o 
   0  10   4       24.51       30.74      8.12 o 
   1  10   4      236.50      224.07     16.97 o 
   2  10   4        1.36        0.57      4.64 o 
   3  10   4       47.65       38.65      7.87 o 
   4  10   4        3.77        7.03      7.49 o 
  -2  11   4        1.68        1.18      8.06 o 
  -1  11   4        0.82        5.15      8.59 o 
   0  11   4       14.05        9.08      6.66 o 
 -14   1   5        0.25        8.15      7.22 o 
 -13   1   5       13.54       13.39      6.54 o 
 -12   1   5       33.53       32.37      5.39 o 
 -11   1   5       29.06       33.09      4.80 o 
 -10   1   5      447.97      457.02     14.58 o 
  -9   1   5        0.15        4.30      2.11 o 
  -8   1   5       29.53       36.45      3.34 o 
  -7   1   5      109.86      116.60      7.03 o 
  -6   1   5     1094.34     1251.29     27.37 o 
  -5   1   5      619.32      646.11     12.57 o 
  -4   1   5       50.71       52.14      1.68 o 
  -3   1   5      709.87      634.16      6.67 o 
  -2   1   5      268.12      242.10      4.84 o 
  -1   1   5      123.74      117.41      3.40 o 
   0   1   5      105.40      103.76      2.39 o 
   1   1   5       97.47       90.45      3.17 o 
   2   1   5      689.47      682.94     13.73 o 
   3   1   5       28.54       27.65      2.04 o 
   4   1   5      147.14      147.12      4.74 o 
   5   1   5       38.74       45.12      3.45 o 
   6   1   5        4.30        4.08      1.55 o 
   7   1   5       38.83       42.36      4.74 o 
   8   1   5      107.85      105.77      7.63 o 
   9   1   5       17.76       27.65      7.59 o 
  10   1   5       11.29        7.99      4.80 o 
  11   1   5        0.98        5.19      5.48 o 
 -14   2   5        7.22       10.37      8.14 o 
 -13   2   5       10.13       34.88     22.88 o 
 -12   2   5        1.82       12.69      6.03 o 
 -11   2   5        1.11        0.94      2.63 o 
 -10   2   5      582.45      590.28     21.26 o 
  -9   2   5      578.93      572.42     16.07 o 
  -8   2   5      283.13      291.55      8.20 o 
  -7   2   5      465.37      483.91     11.83 o 
  -6   2   5      351.40      370.84      8.04 o 
  -5   2   5     2426.06     2598.18     48.55 o 
  -4   2   5       39.59       25.27      1.66 o 
  -3   2   5      674.30      671.87     13.16 o 
  -2   2   5      429.11      464.58     11.52 o 
  -1   2   5     6526.54     6318.35    139.05 o 
   0   2   5      591.58      490.44     17.95 o 
   1   2   5      471.61      532.08      8.85 o 
   2   2   5      141.55      130.07      3.33 o 
   3   2   5     1671.15     1749.23     34.06 o 
   4   2   5       41.88       45.35      3.57 o 
   5   2   5        2.51       -0.56      2.03 o 
   6   2   5        8.92       19.23      3.99 o 
   7   2   5       81.64       71.68      5.93 o 
   8   2   5       18.05       15.62      4.30 o 
   9   2   5        0.70        0.70      3.06 o 
  10   2   5        0.59       -3.55      4.43 o 
  11   2   5        0.05        0.81      5.04 o 
 -14   3   5        1.09        3.02      7.09 o 
 -13   3   5      168.01      163.87     14.89 o 
 -12   3   5        6.55       19.63      7.17 o 
 -11   3   5        0.27        3.96      3.42 o 
 -10   3   5      144.23      141.81      8.85 o 
  -9   3   5       83.62       90.53      5.50 o 
  -8   3   5      154.00      135.86      7.26 o 
  -7   3   5        2.49        0.52      1.31 o 
  -6   3   5      217.81      220.45      5.70 o 
  -5   3   5      338.83      284.52      8.23 o 
  -4   3   5      944.27      959.28     50.61 o 
  -3   3   5      452.78      441.27      7.43 o 
  -2   3   5     6465.98     6464.84    127.87 o 
  -1   3   5     1343.04     1450.59     73.93 o 
   0   3   5        5.55        5.40      1.48 o 
   1   3   5     1416.40     1432.69     24.29 o 
   2   3   5     1640.09     1793.08     32.37 o 
   3   3   5       54.81       64.48      3.94 o 
   4   3   5       58.82       61.15      5.04 o 
   5   3   5       13.31       24.47      3.30 o 
   6   3   5       32.79       48.23      4.95 o 
   7   3   5        6.46        5.05      3.38 o 
   8   3   5       55.67       72.50      8.81 o 
   9   3   5        9.87       13.74      4.59 o 
  10   3   5        0.00        6.47      5.90 o 
  11   3   5       21.53       12.57      7.51 o 
 -13   4   5       38.37       35.77      7.36 o 
 -12   4   5       36.06       42.61      7.36 o 
 -11   4   5       15.66       19.10      6.42 o 
 -10   4   5        8.79       21.80      6.91 o 
  -9   4   5        2.04       10.08      5.56 o 
  -8   4   5       63.11       58.81      4.47 o 
  -7   4   5        2.04        4.21      2.17 o 
  -6   4   5       15.50       18.98      1.88 o 
  -5   4   5       37.60       29.09      2.72 o 
  -4   4   5     1325.73     1298.74     24.38 o 
  -3   4   5      340.95      327.54      7.00 o 
  -2   4   5      128.95      131.69      4.28 o 
  -1   4   5       72.44       80.58      3.53 o 
   0   4   5     1109.68     1139.06     21.47 o 
   1   4   5      934.57      959.00     18.70 o 
   2   4   5       15.05       17.97      1.88 o 
   3   4   5        0.00        1.24      1.45 o 
   4   4   5        3.97       14.06      2.83 o 
   5   4   5       51.28       57.94      5.54 o 
   6   4   5       90.26      103.37      6.57 o 
   7   4   5      126.98      122.57      8.54 o 
   8   4   5      115.58      118.52      9.47 o 
   9   4   5       16.32       25.00      6.08 o 
  10   4   5        1.17        1.44      4.74 o 
 -13   5   5        0.03        3.79      6.31 o 
 -12   5   5        0.51       -0.77      4.05 o 
 -11   5   5        8.35       10.99      4.76 o 
 -10   5   5       40.75       49.08      8.97 o 
  -9   5   5      179.43      160.54     11.44 o 
  -8   5   5       66.99       62.01      6.03 o 
  -7   5   5        0.62        2.21      2.10 o 
  -6   5   5        2.27        7.98      2.87 o 
  -5   5   5       79.48       71.74      4.12 o 
  -4   5   5      122.40      115.93      3.99 o 
  -3   5   5        1.22        3.82      2.02 o 
  -2   5   5      226.01      224.43      6.95 o 
  -1   5   5        0.05        0.24      1.15 o 
   0   5   5       27.93       22.10      2.01 o 
   1   5   5       12.94       11.09      1.89 o 
   2   5   5      153.10      152.56      6.50 o 
   3   5   5       13.92       18.25      2.88 o 
   4   5   5      414.68      413.08     15.13 o 
   5   5   5       29.30       28.58      3.92 o 
   6   5   5      171.45      168.59     12.58 o 
   7   5   5      174.97      175.91     11.31 o 
   8   5   5        2.98       -1.84      2.96 o 
   9   5   5        0.09        6.36      5.95 o 
  10   5   5       12.60        3.10      6.76 o 
 -12   6   5        4.15        7.93      5.20 o 
 -11   6   5        0.00        1.73      5.10 o 
 -10   6   5        1.95       -1.89      3.85 o 
  -9   6   5        2.66       -3.11      4.78 o 
  -8   6   5       60.19       59.09      9.53 o 
  -7   6   5       14.75       11.39      4.05 o 
  -6   6   5       46.80       52.75      8.07 o 
  -5   6   5       12.38        8.92      1.96 o 
  -4   6   5        0.82        0.90      1.68 o 
  -3   6   5      136.04      135.97      5.94 o 
  -2   6   5        2.14       11.46      2.54 o 
  -1   6   5      339.21      317.02      9.67 o 
   0   6   5       55.70       47.62      3.29 o 
   1   6   5      499.38      498.14     13.51 o 
   2   6   5       43.91       39.78      2.90 o 
   3   6   5       55.82       60.49      8.00 o 
   4   6   5      444.37      439.87     16.39 o 
   5   6   5      292.01      258.34     11.92 o 
   6   6   5        1.30       -4.94      4.94 o 
   7   6   5      156.81      156.84     11.97 o 
   8   6   5       21.54       28.26      6.15 o 
   9   6   5        4.32        8.76      8.80 o 
 -11   7   5        0.27       15.26      8.72 o 
 -10   7   5       37.85       53.30      9.52 o 
  -9   7   5       22.20       27.97      7.41 o 
  -8   7   5       51.58       56.89      7.49 o 
  -7   7   5       26.88       45.98      6.92 o 
  -6   7   5       28.86       33.47      5.52 o 
  -5   7   5       85.46       73.66      9.74 o 
  -4   7   5       70.04       66.87      4.41 o 
  -3   7   5        6.50       10.52      3.27 o 
  -2   7   5      146.72      155.98      7.78 o 
  -1   7   5        3.38        3.95      2.45 o 
   0   7   5      106.29      101.04      5.39 o 
   1   7   5      299.56      272.05      9.56 o 
   2   7   5       34.47       38.00      4.77 o 
   3   7   5        2.88       -3.24      3.58 o 
   4   7   5      141.43      150.46     11.41 o 
   5   7   5       32.41       28.90      6.99 o 
   6   7   5        9.12        9.66      4.64 o 
   7   7   5       19.05       20.81      6.02 o 
   8   7   5        2.53        2.75      7.03 o 
 -10   8   5       28.49       20.24      7.35 o 
  -9   8   5       12.46       16.75      6.99 o 
  -8   8   5       16.15       11.96      6.14 o 
  -7   8   5        0.11        6.70      4.93 o 
  -6   8   5      113.16      113.31      9.16 o 
  -5   8   5        0.21       -3.48      3.53 o 
  -4   8   5      180.85      197.92      9.59 o 
  -3   8   5        1.96        7.34      2.79 o 
  -2   8   5        0.46       -0.37      2.14 o 
  -1   8   5      142.52      143.10      7.07 o 
   0   8   5        3.30        4.81      3.03 o 
   1   8   5      196.85      178.03      9.89 o 
   2   8   5        2.41       -0.05      2.47 o 
   3   8   5       21.65       20.70      4.58 o 
   4   8   5      754.02      731.44     34.34 o 
   5   8   5        0.54        1.06      3.51 o 
   6   8   5        6.95        0.30      4.49 o 
   7   8   5        7.03        3.35      5.90 o 
  -9   9   5        0.93       -1.56      4.47 o 
  -8   9   5       39.03       44.50     14.38 o 
  -7   9   5       18.76        5.40      5.00 o 
  -6   9   5       14.88       12.87      5.00 o 
  -5   9   5       73.31       79.09     11.89 o 
  -4   9   5       56.26       55.75      7.36 o 
  -3   9   5       73.17       81.29      7.58 o 
  -2   9   5        1.19        8.46      4.10 o 
  -1   9   5        4.23        5.56      4.22 o 
   0   9   5      107.32      118.70      8.52 o 
   1   9   5       31.21       36.37      7.56 o 
   2   9   5       43.62       54.41      8.40 o 
   3   9   5      185.33      187.89     15.35 o 
   4   9   5      103.81      102.12     10.12 o 
   5   9   5        9.78       14.52      9.94 o 
   6   9   5       16.99       15.40      7.61 o 
  -6  10   5        9.20       10.84      9.09 o 
  -5  10   5        0.02       10.20      7.08 o 
  -4  10   5        7.30       12.43      6.49 o 
  -3  10   5       34.79       31.94     10.62 o 
  -2  10   5       36.16       35.02      7.92 o 
  -1  10   5       35.01       31.94      6.93 o 
   0  10   5      116.88      121.65     10.00 o 
   1  10   5       73.21       60.82      8.88 o 
   2  10   5        2.90       -1.78      4.53 o 
   3  10   5        0.18        3.16      7.23 o 
  -2  11   5       17.73       18.38     11.62 o 
  -1  11   5       11.13        4.10      8.26 o 
 -14   0   6       11.55       18.07      9.30 o 
 -13   0   6       15.34       17.61      8.37 o 
 -12   0   6        2.25       -0.08      3.16 o 
 -11   0   6       75.22       82.41     11.24 o 
 -10   0   6     1690.17     1574.36     87.64 o 
  -9   0   6       56.82       68.32      5.93 o 
  -8   0   6      134.94      136.49     11.82 o 
  -7   0   6        0.92        7.39      6.16 o 
  -6   0   6     1655.24     1868.59     51.84 o 
  -5   0   6      144.40      123.86      4.59 o 
  -4   0   6      162.50      142.37      6.21 o 
  -3   0   6     1485.46     1467.80     70.57 o 
  -2   0   6      159.39      179.40      7.86 o 
  -1   0   6       20.74       29.76      1.93 o 
   0   0   6        2.98       -1.21      1.21 o 
   1   0   6        0.58        9.13      1.75 o 
   2   0   6      353.80      396.36     11.61 o 
   3   0   6      516.79      601.78     31.95 o 
   4   0   6       94.33      110.81      5.74 o 
   5   0   6      152.25      146.90     10.55 o 
   6   0   6      109.27      103.43      9.10 o 
   7   0   6      104.86       82.33     15.47 o 
   8   0   6      257.30      256.70     23.26 o 
   9   0   6      143.24      125.46     25.64 o 
  10   0   6        0.60        1.86      6.19 o 
  11   0   6        4.17        4.15      7.15 o 
 -14   1   6        5.42       22.65     18.34 o 
 -13   1   6        0.09        3.60      5.12 o 
 -12   1   6        2.35       -2.29      3.21 o 
 -11   1   6      320.51      296.65     11.52 o 
 -10   1   6      246.95      256.17      9.36 o 
  -9   1   6        0.31        1.52      2.80 o 
  -8   1   6       39.28       50.57      3.54 o 
  -7   1   6      124.76      135.07      4.87 o 
  -6   1   6      146.07      155.07      4.15 o 
  -5   1   6     1805.60     1868.05     31.33 o 
  -4   1   6      355.65      368.91     13.04 o 
  -3   1   6        2.13        6.22      0.77 o 
  -2   1   6        0.17        1.83      1.63 o 
  -1   1   6      960.16      936.07     11.75 o 
   0   1   6     1139.70     1242.83     19.35 o 
   1   1   6      615.50      543.09      9.81 o 
   2   1   6      234.65      276.54      7.53 o 
   3   1   6     2134.63     2317.19     46.72 o 
   4   1   6       41.56       36.21      4.15 o 
   5   1   6      232.65      237.55      7.92 o 
   6   1   6       33.18       33.24      3.96 o 
   7   1   6        3.20        6.25      3.17 o 
   8   1   6        5.81        1.91      3.21 o 
   9   1   6       34.51       43.45      8.32 o 
  10   1   6       12.25       11.71      5.91 o 
  11   1   6       18.91        7.58      6.31 o 
 -14   2   6        0.03        2.82      8.43 o 
 -13   2   6       26.20       30.51      7.19 o 
 -12   2   6       19.72       20.43      4.57 o 
 -11   2   6       17.07       21.76      3.92 o 
 -10   2   6       75.98       73.19      4.84 o 
  -9   2   6      674.60      731.05     20.26 o 
  -8   2   6      115.73      132.36      4.99 o 
  -7   2   6       12.51       13.98      1.85 o 
  -6   2   6        7.95       14.99      1.62 o 
  -5   2   6       57.89       35.82      2.15 o 
  -4   2   6      702.28      750.27     16.61 o 
  -3   2   6     1519.81     1333.42     25.80 o 
  -2   2   6     1530.61     1626.73     23.41 o 
  -1   2   6      770.73      917.81     74.51 o 
   0   2   6     2292.07     2154.89     35.66 o 
   1   2   6       75.56       74.39      3.84 o 
   2   2   6      449.62      537.08     10.97 o 
   3   2   6      437.57      478.19     11.30 o 
   4   2   6      110.35       98.82      5.81 o 
   5   2   6      173.81      166.57      7.15 o 
   6   2   6        1.01        0.16      5.17 o 
   7   2   6      287.23      245.39     11.38 o 
   8   2   6        7.24       11.22      3.72 o 
   9   2   6        0.34        2.57      4.40 o 
  10   2   6       13.02        8.25      4.97 o 
 -14   3   6       30.56       27.06     10.22 o 
 -13   3   6       24.17       25.22      6.13 o 
 -12   3   6       24.35       48.57     13.68 o 
 -11   3   6      142.86      130.06     11.11 o 
 -10   3   6      518.72      536.55     19.92 o 
  -9   3   6       38.65       44.21      4.32 o 
  -8   3   6      439.85      436.70     11.57 o 
  -7   3   6       61.35       67.36      4.16 o 
  -6   3   6        1.43        2.79      1.32 o 
  -5   3   6      349.91      348.24     11.25 o 
  -4   3   6     3043.86     3218.64     71.20 o 
  -3   3   6      541.67      488.02     17.60 o 
  -2   3   6      456.56      527.37      9.10 o 
  -1   3   6     3956.93     4193.16    329.30 o 
   0   3   6     1305.14     1105.28     36.45 o 
   1   3   6      276.66      264.20      5.47 o 
   2   3   6      103.14       92.73      3.17 o 
   3   3   6      131.38      120.35      5.89 o 
   4   3   6      306.78      313.25     11.09 o 
   5   3   6      102.57       92.80      5.96 o 
   6   3   6      257.21      237.44     10.18 o 
   7   3   6      261.43      249.68     12.73 o 
   8   3   6      155.93      138.54     13.86 o 
   9   3   6       11.42       16.03      4.91 o 
  10   3   6       19.68       19.01      8.51 o 
 -13   4   6       22.61       26.53      6.73 o 
 -12   4   6       22.12       43.45      6.91 o 
 -11   4   6        2.63        5.10      5.11 o 
 -10   4   6       22.33       34.59      5.45 o 
  -9   4   6      149.80      140.54      9.95 o 
  -8   4   6       11.14       11.03      2.85 o 
  -7   4   6       62.86       88.17      5.38 o 
  -6   4   6       43.24       61.57      3.94 o 
  -5   4   6        2.98        2.33      1.39 o 
  -4   4   6       37.33       29.35      2.97 o 
  -3   4   6      761.64      735.22     14.35 o 
  -2   4   6     1977.25     1955.76     36.65 o 
  -1   4   6      500.81      497.46     10.49 o 
   0   4   6        2.08        3.70      1.42 o 
   1   4   6        0.78        1.28      1.94 o 
   2   4   6      336.96      329.11      7.81 o 
   3   4   6        0.27        1.70      2.21 o 
   4   4   6      123.70      125.80      6.25 o 
   5   4   6        2.88       13.66      4.37 o 
   6   4   6      448.30      456.02     22.31 o 
   7   4   6        1.93        8.52      3.93 o 
   8   4   6       50.79       67.72      9.61 o 
   9   4   6       59.50       46.02      8.68 o 
  10   4   6       13.99       24.00     13.84 o 
 -13   5   6        9.38        7.83      6.87 o 
 -12   5   6        0.05       -0.25      4.52 o 
 -11   5   6       49.03       54.79     10.42 o 
 -10   5   6       82.11       87.57      8.82 o 
  -9   5   6        7.29       14.10      9.07 o 
  -8   5   6       92.46      100.68      7.61 o 
  -7   5   6      256.76      259.30      9.60 o 
  -6   5   6      169.86      172.57      7.57 o 
  -5   5   6       18.55       22.89      2.35 o 
  -4   5   6     1156.11     1169.55     26.37 o 
  -3   5   6      292.19      314.44      8.52 o 
  -2   5   6     1017.95     1116.04     48.52 o 
  -1   5   6      232.05      251.38      9.05 o 
   0   5   6      135.07      135.01      7.13 o 
   1   5   6       33.08       30.78      2.17 o 
   2   5   6        2.00       -0.27      2.05 o 
   3   5   6      125.62      108.16      6.11 o 
   4   5   6      286.94      281.03     11.51 o 
   5   5   6      183.35      191.44     10.39 o 
   6   5   6      428.68      447.45     19.35 o 
   7   5   6      173.33      162.82     11.99 o 
   8   5   6        3.61        0.38      3.63 o 
   9   5   6        5.20        1.23      5.67 o 
 -12   6   6        3.32       -4.79      4.97 o 
 -11   6   6       10.46        9.03      5.32 o 
 -10   6   6        0.12        0.98      3.84 o 
  -9   6   6      196.05      180.77     11.94 o 
  -8   6   6       11.65       18.91      4.42 o 
  -7   6   6       13.67       20.52      5.00 o 
  -6   6   6       12.52       12.10      3.17 o 
  -5   6   6      215.12      214.07      9.33 o 
  -4   6   6        0.14        1.88      2.03 o 
  -3   6   6       76.83       98.57      6.51 o 
  -2   6   6      271.28      257.82     17.43 o 
  -1   6   6      542.71      515.51     13.61 o 
   0   6   6        0.63        4.84      4.46 o 
   1   6   6       10.94       21.58      4.22 o 
   2   6   6       64.27       71.62      4.74 o 
   3   6   6       79.33       86.80      6.61 o 
   4   6   6        4.11        3.44      3.80 o 
   5   6   6      116.96      121.72     10.29 o 
   6   6   6      248.12      247.07     16.15 o 
   7   6   6        8.60        6.93      4.36 o 
   8   6   6       24.17       19.66      6.37 o 
   9   6   6        2.27       -1.46      6.81 o 
 -11   7   6       19.29       26.52      9.40 o 
 -10   7   6       29.76       40.48     15.39 o 
  -9   7   6        1.24       11.73      8.43 o 
  -8   7   6       18.38       23.79      6.35 o 
  -7   7   6       26.81       40.75      9.55 o 
  -6   7   6        6.81       14.27      4.33 o 
  -5   7   6        3.10        7.52      3.43 o 
  -4   7   6      340.55      341.29     11.17 o 
  -3   7   6       16.02       18.77      4.45 o 
  -2   7   6       56.27       49.21      3.62 o 
  -1   7   6       90.26       82.78      4.82 o 
   0   7   6        1.56        1.99      2.72 o 
   1   7   6      104.06      101.68      6.58 o 
   2   7   6        0.01       -2.95      2.95 o 
   3   7   6      303.92      327.28     16.59 o 
   4   7   6       93.13       92.17      9.30 o 
   5   7   6      143.22      149.82     11.06 o 
   6   7   6        1.61       14.47      5.76 o 
   7   7   6        1.03        8.59      4.98 o 
   8   7   6        0.94        5.35      6.58 o 
 -10   8   6       44.04       37.91     11.96 o 
  -9   8   6       47.46       47.45      8.90 o 
  -8   8   6      112.66      102.35     10.24 o 
  -7   8   6       20.04       28.51      5.31 o 
  -6   8   6       38.29       29.68      8.54 o 
  -5   8   6       72.73       66.59      6.55 o 
  -4   8   6      383.84      414.69     29.23 o 
  -3   8   6        7.58        7.72      3.87 o 
  -2   8   6      117.36      122.24     10.75 o 
  -1   8   6       18.25       27.39      8.00 o 
   0   8   6      241.39      229.13     11.03 o 
   1   8   6       51.35       60.00      6.10 o 
   2   8   6       26.61       36.16      6.07 o 
   3   8   6       32.25       31.04      6.89 o 
   4   8   6      213.41      223.41     17.99 o 
   5   8   6       92.83      106.96     11.35 o 
   6   8   6        0.11       -2.96      3.92 o 
   7   8   6       37.72       32.73      8.48 o 
  -9   9   6        0.04       11.75      6.84 o 
  -8   9   6        1.45        0.71      4.74 o 
  -7   9   6        5.93        8.73      5.14 o 
  -6   9   6       42.84       41.61      7.12 o 
  -5   9   6        0.40        1.28      4.40 o 
  -4   9   6       46.91       50.06      7.69 o 
  -3   9   6        0.01        4.41      3.86 o 
  -2   9   6        0.01       -1.75      4.02 o 
  -1   9   6      258.80      261.11     13.28 o 
   0   9   6       17.85       24.05      5.10 o 
   1   9   6        4.25       14.06      5.04 o 
   2   9   6        0.00        2.90      4.47 o 
   3   9   6      186.62      173.92     14.92 o 
   4   9   6       47.87       62.61      9.19 o 
   5   9   6        5.83        8.43      6.46 o 
  -7  10   6       10.11        8.00     12.95 o 
  -6  10   6        5.67        3.56      8.08 o 
  -5  10   6       10.92       12.32      9.55 o 
  -4  10   6        1.09       -7.53      7.53 o 
  -3  10   6        7.90        5.93      5.35 o 
  -2  10   6        3.42       -0.89      4.38 o 
  -1  10   6        3.30       -2.35      4.71 o 
   0  10   6        8.46        6.10      5.41 o 
   1  10   6       63.98       89.68     15.51 o 
   2  10   6        3.75       -0.16      4.93 o 
   3  10   6        0.46        0.58      4.43 o 
 -14   1   7        9.34        6.92      5.79 o 
 -13   1   7        0.01       10.00      5.14 o 
 -12   1   7       64.29       72.51     12.06 o 
 -11   1   7      186.57      172.64      9.13 o 
 -10   1   7      324.33      307.19     16.77 o 
  -9   1   7      230.88      236.77      9.54 o 
  -8   1   7        0.41        0.49      1.46 o 
  -7   1   7        1.09        4.56      1.83 o 
  -6   1   7     1087.48     1200.58     22.81 o 
  -5   1   7      467.34      496.22     14.44 o 
  -4   1   7      574.58      574.47      9.52 o 
  -3   1   7        3.12        4.60      0.98 o 
  -2   1   7     2352.32     2345.90     40.09 o 
  -1   1   7      484.50      514.17     24.43 o 
   0   1   7      848.12      857.49     14.82 o 
   1   1   7        2.87        5.14      1.09 o 
   2   1   7      366.42      393.42     10.44 o 
   3   1   7       21.14       20.32      1.86 o 
   4   1   7       50.89       55.41      3.44 o 
   5   1   7       87.50       85.57      4.24 o 
   6   1   7        1.11        3.07      2.53 o 
   7   1   7        0.80       -0.32      2.50 o 
   8   1   7       31.77       40.44      6.79 o 
   9   1   7        0.01        3.25      5.09 o 
  10   1   7        0.01        0.32      4.65 o 
 -14   2   7       45.88       49.96     11.44 o 
 -13   2   7        1.43        5.48      5.44 o 
 -12   2   7        7.45        4.23      3.07 o 
 -11   2   7      324.10      313.05     14.09 o 
 -10   2   7      673.43      659.21     21.76 o 
  -9   2   7       16.33       17.74      2.51 o 
  -8   2   7        1.36        0.91      1.92 o 
  -7   2   7        2.94        5.34      1.48 o 
  -6   2   7      275.68      277.67      9.34 o 
  -5   2   7      147.72      167.80      6.38 o 
  -4   2   7     1266.06     1357.74     30.96 o 
  -3   2   7     3174.91     3484.88     52.78 o 
  -2   2   7      294.95      348.43      7.04 o 
  -1   2   7     1618.05     1819.13    136.96 o 
   0   2   7     1881.79     1930.50     29.11 o 
   1   2   7        0.45       15.66      3.40 o 
   2   2   7      326.11      404.65      9.11 o 
   3   2   7      567.92      600.56     13.76 o 
   4   2   7     1015.56      967.94     24.59 o 
   5   2   7        0.06        0.12      2.94 o 
   6   2   7       18.36       34.17      5.98 o 
   7   2   7      239.54      199.13     11.58 o 
   8   2   7       22.86       26.34      4.73 o 
   9   2   7       16.04       19.50      6.67 o 
  10   2   7       31.95       12.20      7.11 o 
 -14   3   7        0.58       10.82     11.32 o 
 -13   3   7       24.67       36.70     11.70 o 
 -12   3   7       59.07       67.15      8.90 o 
 -11   3   7        3.03        2.89      3.50 o 
 -10   3   7      116.57      106.67      8.85 o 
  -9   3   7      276.56      269.35     13.71 o 
  -8   3   7       84.44       82.04      3.68 o 
  -7   3   7      210.85      197.39     10.49 o 
  -6   3   7      338.91      367.61     12.64 o 
  -5   3   7       96.36       92.56      4.21 o 
  -4   3   7      583.24      556.50     13.35 o 
  -3   3   7     1146.94     1171.10     32.41 o 
  -2   3   7      671.28      690.55     12.05 o 
  -1   3   7      135.55      169.90      5.81 o 
   0   3   7      110.71      115.66      5.90 o 
   1   3   7      818.66      842.76     15.99 o 
   2   3   7      881.67     1011.30     20.68 o 
   3   3   7        3.72        2.68      1.12 o 
   4   3   7     1007.64      991.03     30.55 o 
   5   3   7      857.61      836.85     32.95 o 
   6   3   7      151.17      129.44      8.29 o 
   7   3   7       40.88       44.67      5.94 o 
   8   3   7        0.03       -0.44      3.26 o 
   9   3   7        0.31        0.88      3.46 o 
  10   3   7       36.28       40.01     11.53 o 
 -14   4   7        0.15       -0.62      5.76 o 
 -13   4   7        6.22       11.31      6.00 o 
 -12   4   7        0.72       13.15      9.46 o 
 -11   4   7       63.06       65.68      7.46 o 
 -10   4   7       26.98       39.57      6.75 o 
  -9   4   7        8.89        8.93      2.70 o 
  -8   4   7       22.98       37.93      3.89 o 
  -7   4   7       13.88       28.86      4.04 o 
  -6   4   7      226.54      207.64      8.77 o 
  -5   4   7        6.46        6.94      3.26 o 
  -4   4   7       18.25       19.54      2.51 o 
  -3   4   7     6865.09     6876.40    137.15 o 
  -2   4   7      119.47      109.56      3.48 o 
  -1   4   7       29.04       35.06      5.06 o 
   0   4   7        1.35        5.05      2.48 o 
   1   4   7      264.12      273.35     14.95 o 
   2   4   7        6.37       16.70      1.76 o 
   3   4   7       21.22       34.30      3.59 o 
   4   4   7        9.19        7.85      2.66 o 
   5   4   7       47.82       45.51      5.33 o 
   6   4   7      181.28      189.99     12.28 o 
   7   4   7       10.84       12.79      3.87 o 
   8   4   7        6.49        8.91      5.43 o 
   9   4   7       56.37       57.52      9.75 o 
 -13   5   7       29.43       33.97     12.16 o 
 -12   5   7        1.85        2.24      6.12 o 
 -11   5   7        7.62        8.99      5.16 o 
 -10   5   7      145.88      153.50     12.46 o 
  -9   5   7       33.05       31.33      4.90 o 
  -8   5   7       52.95       44.07      4.07 o 
  -7   5   7       38.57       49.09      3.94 o 
  -6   5   7       93.16      100.77      6.33 o 
  -5   5   7       43.67       33.24      3.18 o 
  -4   5   7     2181.11     2140.68     46.10 o 
  -3   5   7      545.75      534.89     12.65 o 
  -2   5   7        0.76        6.38      2.34 o 
  -1   5   7      169.50      164.87      5.65 o 
   0   5   7      190.08      195.42      7.60 o 
   1   5   7      522.12      532.87     16.31 o 
   2   5   7       11.68       16.21      3.58 o 
   3   5   7      603.83      568.91     17.93 o 
   4   5   7       69.26       76.07      6.30 o 
   5   5   7      173.48      186.33      9.61 o 
   6   5   7       17.54       18.69      5.10 o 
   7   5   7       66.86       61.59      8.12 o 
   8   5   7       41.75       32.61      7.04 o 
   9   5   7        2.84       -6.30      6.30 o 
 -12   6   7        0.05       -2.75      4.62 o 
 -11   6   7        3.73        1.68      4.13 o 
 -10   6   7        0.39        4.58      4.67 o 
  -9   6   7       92.30      103.22      9.47 o 
  -8   6   7        1.94        5.55      4.32 o 
  -7   6   7      232.33      211.60     10.35 o 
  -6   6   7      189.66      176.97     12.67 o 
  -5   6   7      707.73      742.22     24.38 o 
  -4   6   7       77.42       79.82      7.14 o 
  -3   6   7      738.34      726.37     18.43 o 
  -2   6   7       92.36       91.94      4.30 o 
  -1   6   7      530.43      491.79     16.06 o 
   0   6   7      407.10      372.52     13.66 o 
   1   6   7       82.01       87.91      5.67 o 
   2   6   7      564.10      563.40     18.74 o 
   3   6   7      209.84      189.21     11.83 o 
   4   6   7        3.29        6.03      3.71 o 
   5   6   7       55.75       71.13      8.95 o 
   6   6   7       52.51       79.97      9.08 o 
   7   6   7        6.97        7.35      5.86 o 
   8   6   7       17.15       29.73      8.37 o 
 -11   7   7       20.82       39.42      9.20 o 
 -10   7   7       38.37       28.66      7.68 o 
  -9   7   7        3.65        6.85      5.95 o 
  -8   7   7       26.63       38.22      6.37 o 
  -7   7   7        0.00        3.00      2.85 o 
  -6   7   7       15.51       23.73      3.99 o 
  -5   7   7        0.05       -0.96      3.39 o 
  -4   7   7      911.65      930.97     32.20 o 
  -3   7   7       24.22       38.04      6.72 o 
  -2   7   7       43.88       55.43      7.22 o 
  -1   7   7      262.46      277.60     12.04 o 
   0   7   7      421.19      408.06     15.32 o 
   1   7   7      380.95      352.63     14.31 o 
   2   7   7        8.60        9.75      4.56 o 
   3   7   7      100.54      114.29      9.67 o 
   4   7   7      181.24      201.29     14.19 o 
   5   7   7      129.50      117.23     11.26 o 
   6   7   7        0.34        5.59      5.09 o 
   7   7   7        1.91       11.24     10.85 o 
 -10   8   7       24.39       22.61      6.84 o 
  -9   8   7        0.00       -2.19      4.89 o 
  -8   8   7        3.04       15.53      9.46 o 
  -7   8   7       47.69       55.77      7.48 o 
  -6   8   7      408.02      404.63     17.95 o 
  -5   8   7        3.32       -0.13      2.86 o 
  -4   8   7        7.96       13.69      5.48 o 
  -3   8   7        5.80       10.69      3.84 o 
  -2   8   7      117.78      112.18      7.26 o 
  -1   8   7      107.24      115.59      8.02 o 
   0   8   7       30.53       35.58      5.01 o 
   1   8   7       90.86       72.72      5.91 o 
   2   8   7       16.76       19.20      6.53 o 
   3   8   7       26.26       32.95      7.31 o 
   4   8   7        0.33       -5.02      5.02 o 
   5   8   7      108.57       88.30     11.89 o 
   6   8   7       11.35        6.41      7.57 o 
  -9   9   7       23.85       53.10     12.48 o 
  -8   9   7       57.67       55.54     11.78 o 
  -7   9   7        3.97        0.60      4.45 o 
  -6   9   7        1.07        0.82      4.68 o 
  -5   9   7      189.66      218.51     25.35 o 
  -4   9   7       89.91       93.09     10.40 o 
  -3   9   7        8.97        7.25      5.12 o 
  -2   9   7        5.02        7.37      5.00 o 
  -1   9   7      155.18      154.89     10.22 o 
   0   9   7        0.06        0.41      3.42 o 
   1   9   7        0.52       -4.45      5.67 o 
   2   9   7      145.28      130.56     12.52 o 
   3   9   7        1.01       -1.47      4.49 o 
   4   9   7       16.37       26.17      9.37 o 
   5   9   7       28.40       14.75      7.23 o 
  -7  10   7       21.36       19.36     16.63 o 
  -6  10   7        0.06        5.24      6.49 o 
  -5  10   7        6.90        0.15      4.57 o 
  -4  10   7       62.41       54.01      9.60 o 
  -3  10   7      142.06      127.12     18.26 o 
  -2  10   7        5.76        3.08      4.38 o 
  -1  10   7        0.33        3.13      5.34 o 
   0  10   7      160.68      197.70     22.91 o 
   1  10   7        0.34       12.83      8.18 o 
   2  10   7        3.57        8.20      6.53 o 
 -15   0   8        0.02       11.85     16.03 o 
 -14   0   8       53.99       38.81     19.14 o 
 -13   0   8       64.44       81.23     17.28 o 
 -12   0   8      513.45      520.29     27.46 o 
 -11   0   8      106.97      125.43     14.49 o 
 -10   0   8      797.74      848.02     35.52 o 
  -9   0   8       83.32       84.12      6.06 o 
  -8   0   8       12.52       10.60      3.79 o 
  -7   0   8     1337.08     1310.19     43.42 o 
  -6   0   8     3738.66     4162.61    118.69 o 
  -5   0   8       61.70       56.62      5.13 o 
  -4   0   8       72.28       75.39      5.66 o 
  -3   0   8       15.65       21.32      6.03 o 
  -2   0   8    13758.50    13254.42    345.35 o 
  -1   0   8     2207.69     2340.98     58.99 o 
   0   0   8      167.44      185.87      6.14 o 
   1   0   8        0.51        5.23      4.97 o 
   2   0   8      392.68      479.44     15.24 o 
   3   0   8      310.77      317.99     13.04 o 
   4   0   8       36.56       32.02      4.26 o 
   5   0   8        0.08        8.44      2.81 o 
   6   0   8      998.64      943.27     40.15 o 
   7   0   8        3.66        0.94      7.67 o 
   8   0   8        0.30       11.71      8.11 o 
   9   0   8        7.42        0.52      7.06 o 
  10   0   8        7.03        3.91      8.24 o 
 -15   1   8        0.00        3.48     16.10 o 
 -14   1   8        8.10       15.55      7.00 o 
 -13   1   8       28.35       29.53      5.11 o 
 -12   1   8        7.60       18.39      5.20 o 
 -11   1   8      787.71      778.37     27.55 o 
 -10   1   8      132.20      124.80      9.31 o 
  -9   1   8       28.34       35.11      2.99 o 
  -8   1   8      112.41      108.05      4.62 o 
  -7   1   8      901.05      950.83     19.78 o 
  -6   1   8     1041.32     1037.10     25.43 o 
  -5   1   8     1520.95     1646.40     29.11 o 
  -4   1   8       47.50       40.58      1.66 o 
  -3   1   8      588.34      562.90      9.99 o 
  -2   1   8     1531.34     1536.16     57.03 o 
  -1   1   8     1657.39     1666.02     27.96 o 
   0   1   8        3.28        3.57      1.28 o 
   1   1   8        0.16        8.22      3.21 o 
   2   1   8     2387.27     2585.20     62.73 o 
   3   1   8      453.87      424.08     11.26 o 
   4   1   8      126.21      130.35      5.35 o 
   5   1   8      309.27      302.59      9.59 o 
   6   1   8        8.30        7.28      2.95 o 
   7   1   8       32.66       34.68      4.94 o 
   8   1   8       12.52        8.50      5.62 o 
   9   1   8        1.40        8.95      5.30 o 
  10   1   8       29.24       20.56      8.84 o 
 -14   2   8        0.04        7.51      6.83 o 
 -13   2   8        1.13        1.08      3.51 o 
 -12   2   8       91.61       91.16      8.57 o 
 -11   2   8       75.73       77.83      5.38 o 
 -10   2   8      143.89      125.20      6.03 o 
  -9   2   8       51.49       44.37      4.72 o 
  -8   2   8       14.98       11.42      4.12 o 
  -7   2   8       64.22       46.07      2.10 o 
  -6   2   8      734.00      746.57     23.05 o 
  -5   2   8      823.09      846.72     20.38 o 
  -4   2   8      311.75      328.46     13.39 o 
  -3   2   8        5.39       13.92      1.35 o 
  -2   2   8      197.27      209.83      8.57 o 
  -1   2   8      830.26      986.43     22.20 o 
   0   2   8     2241.46     2495.45     42.44 o 
   1   2   8      687.39      728.32     14.58 o 
   2   2   8      966.22      884.25     18.91 o 
   3   2   8       42.92       51.94      2.75 o 
   4   2   8      488.25      470.23     19.24 o 
   5   2   8      351.72      369.60     15.43 o 
   6   2   8        0.17        4.72      2.99 o 
   7   2   8       50.33       42.76      5.48 o 
   8   2   8       15.91       15.36      4.08 o 
   9   2   8        2.46        6.67      6.01 o 
  10   2   8        8.85       12.46      7.40 o 
 -14   3   8       43.93       61.03      8.97 o 
 -13   3   8        0.00        2.29      6.36 o 
 -12   3   8      123.77      119.15      9.39 o 
 -11   3   8      214.47      232.95     15.22 o 
 -10   3   8        1.99       -0.97      2.91 o 
  -9   3   8      311.02      308.49     12.84 o 
  -8   3   8       47.66       52.27      9.33 o 
  -7   3   8        2.94        5.38      2.19 o 
  -6   3   8       41.56       41.93      5.25 o 
  -5   3   8     1440.00     1485.15     36.56 o 
  -4   3   8       25.08       28.24      2.60 o 
  -3   3   8     5608.88     5998.44    107.23 o 
  -2   3   8      842.35      779.82     17.73 o 
  -1   3   8       56.48       59.66      3.43 o 
   0   3   8        0.14        4.22      2.34 o 
   1   3   8        5.80       12.95      3.95 o 
   2   3   8      715.74      747.72     16.41 o 
   3   3   8      170.44      162.90      7.73 o 
   4   3   8       24.33       22.53      3.32 o 
   5   3   8      312.20      281.95     15.82 o 
   6   3   8        0.55       -1.39      2.82 o 
   7   3   8       76.15       67.74      6.56 o 
   8   3   8        9.34        7.95      5.48 o 
   9   3   8        5.47        0.87      6.19 o 
 -14   4   8        1.71        4.27      5.92 o 
 -13   4   8       34.12       41.37      8.50 o 
 -12   4   8       33.81       42.01      7.25 o 
 -11   4   8       19.40       25.57      5.20 o 
 -10   4   8      131.84      130.93     10.52 o 
  -9   4   8       16.64       14.82      3.87 o 
  -8   4   8       10.25       23.55      5.46 o 
  -7   4   8       39.99       53.56      4.81 o 
  -6   4   8      729.90      791.62     24.91 o 
  -5   4   8      124.23      135.88      5.82 o 
  -4   4   8     1780.12     1786.96     70.59 o 
  -3   4   8        0.11        1.00      1.07 o 
  -2   4   8      478.30      490.12     23.19 o 
  -1   4   8        0.51       -1.24      1.53 o 
   0   4   8      240.68      206.34      7.44 o 
   1   4   8        1.29       -1.37      2.37 o 
   2   4   8      177.54      190.58      5.60 o 
   3   4   8      168.02      160.79     14.18 o 
   4   4   8        0.13        5.07      3.58 o 
   5   4   8      180.77      184.04      9.43 o 
   6   4   8      346.78      360.18     16.17 o 
   7   4   8      160.80      156.05     11.36 o 
   8   4   8      102.44       90.36     10.99 o 
   9   4   8        7.95       13.84      6.80 o 
 -13   5   8       20.16        6.86      5.64 o 
 -12   5   8        8.14        2.48      4.49 o 
 -11   5   8       87.18      107.90     11.17 o 
 -10   5   8       35.25       35.05      5.75 o 
  -9   5   8       24.84       37.17      6.64 o 
  -8   5   8       75.07       69.21      5.65 o 
  -7   5   8       95.44      107.66      9.31 o 
  -6   5   8       25.56       27.51      3.27 o 
  -5   5   8       75.91       81.67      6.13 o 
  -4   5   8       93.46       89.23      4.52 o 
  -3   5   8     1540.70     1604.08     34.62 o 
  -2   5   8       46.65       39.31      3.51 o 
  -1   5   8       83.95       84.20      4.93 o 
   0   5   8       24.97       33.27      5.64 o 
   1   5   8      380.14      362.87     12.48 o 
   2   5   8        0.01       -0.99      2.20 o 
   3   5   8     1649.03     1624.52     63.00 o 
   4   5   8        5.61       -2.38      3.99 o 
   5   5   8      162.19      185.42     12.92 o 
   6   5   8       45.62       41.77      6.21 o 
   7   5   8       10.50       12.37      5.12 o 
   8   5   8        9.33       25.82     11.16 o 
 -12   6   8        6.55        3.37      5.05 o 
 -11   6   8        5.27        2.21      4.70 o 
 -10   6   8        8.06       13.34      5.24 o 
  -9   6   8        7.61       13.96      4.96 o 
  -8   6   8        4.61        6.03      4.04 o 
  -7   6   8      104.38       99.13      8.86 o 
  -6   6   8       44.32       47.31      4.95 o 
  -5   6   8      339.04      332.86     11.96 o 
  -4   6   8      253.72      243.28     13.08 o 
  -3   6   8     1380.10     1343.87     60.11 o 
  -2   6   8        6.28        5.37      2.55 o 
  -1   6   8        0.12       -1.28      2.80 o 
   0   6   8        3.20        6.57      2.62 o 
   1   6   8        5.19        1.89      2.70 o 
   2   6   8       14.54       26.45      4.55 o 
   3   6   8       53.28       54.85      6.28 o 
   4   6   8        2.12       18.01     10.34 o 
   5   6   8       46.37       69.73      7.20 o 
   6   6   8        2.35        8.03      5.05 o 
   7   6   8        0.00       -2.01      4.65 o 
   8   6   8       18.06       20.83      6.80 o 
 -12   7   8       58.37       47.25     11.96 o 
 -11   7   8        9.55        9.41      5.41 o 
 -10   7   8        3.02        2.96      4.52 o 
  -9   7   8        5.13        9.45      4.77 o 
  -8   7   8       76.64       72.66      8.71 o 
  -7   7   8      267.31      291.21     16.04 o 
  -6   7   8      565.04      555.48     20.66 o 
  -5   7   8       16.17        7.37      5.02 o 
  -4   7   8      224.05      210.67      9.90 o 
  -3   7   8       52.26       47.75      4.56 o 
  -2   7   8      796.39      779.53     38.38 o 
  -1   7   8        2.13        1.09      2.51 o 
   0   7   8        0.50        6.87      2.95 o 
   1   7   8        6.45        7.09      3.39 o 
   2   7   8        0.01       -3.43      3.43 o 
   3   7   8        4.08       -3.34      4.57 o 
   4   7   8       52.04       62.51      8.39 o 
   5   7   8       26.05       24.61      6.62 o 
   6   7   8        6.77        6.76      4.70 o 
   7   7   8        1.07        5.82      6.32 o 
 -10   8   8       21.29       31.36      8.60 o 
  -9   8   8       53.72       35.72      8.18 o 
  -8   8   8       25.04       29.61      8.22 o 
  -7   8   8       49.94       51.73      7.48 o 
  -6   8   8      166.92      172.36     10.28 o 
  -5   8   8       95.65       96.47      7.98 o 
  -4   8   8        7.95        5.78      3.82 o 
  -3   8   8        4.71        5.45      3.76 o 
  -2   8   8       51.99       51.17      5.45 o 
  -1   8   8      483.41      448.39     18.86 o 
   0   8   8        0.65        1.21      2.66 o 
   1   8   8        3.80       -2.62      3.86 o 
   2   8   8       40.49       87.58     31.13 o 
   3   8   8        3.12        5.40      4.38 o 
   4   8   8       49.90       49.02      9.16 o 
   5   8   8      164.20      155.26     14.53 o 
   6   8   8        5.82        3.33      5.57 o 
  -9   9   8       56.98       52.79     12.69 o 
  -8   9   8        7.64        3.99      6.24 o 
  -7   9   8       76.99       90.94     13.98 o 
  -6   9   8       20.90       10.10      7.68 o 
  -5   9   8        8.26       19.68      6.53 o 
  -4   9   8       28.02       25.88      6.97 o 
  -3   9   8        0.00       -3.14      4.40 o 
  -2   9   8      117.26       98.57      9.36 o 
  -1   9   8       11.37        5.35      4.95 o 
   0   9   8       34.68       48.68      6.94 o 
   1   9   8       18.14       24.99      6.29 o 
   2   9   8       38.70       35.29      7.87 o 
   3   9   8        1.43       -1.72      4.83 o 
   4   9   8       48.13       34.84      9.22 o 
  -6  10   8        2.33       29.91     24.00 o 
  -5  10   8       21.97       16.96      9.18 o 
  -4  10   8       19.13       22.84      7.14 o 
  -3  10   8        0.16       -5.27      7.08 o 
  -2  10   8       33.84       40.75      7.87 o 
  -1  10   8        1.04       -0.71      5.98 o 
   0  10   8      220.01      214.29     20.31 o 
   1  10   8       10.38        2.84      7.13 o 
   2  10   8       45.54       49.01      9.87 o 
 -15   1   9       36.94       34.55     16.52 o 
 -14   1   9        1.02        0.96      5.99 o 
 -13   1   9       31.45       33.57      9.68 o 
 -12   1   9      139.69      146.07      9.42 o 
 -11   1   9       12.30       18.46      3.65 o 
 -10   1   9      265.57      259.19      9.54 o 
  -9   1   9        1.78        7.19      3.85 o 
  -8   1   9      143.84      147.96      6.37 o 
  -7   1   9        0.14        2.60      1.28 o 
  -6   1   9      248.29      282.36     10.64 o 
  -5   1   9       81.25       89.73      5.00 o 
  -4   1   9      554.26      563.58     10.83 o 
  -3   1   9     1047.52     1075.26     19.83 o 
  -2   1   9      424.21      411.57     15.45 o 
  -1   1   9       40.34       47.16      3.56 o 
   0   1   9     1776.27     1975.55     39.08 o 
   1   1   9       75.41       80.08      3.24 o 
   2   1   9      206.71      205.23      7.10 o 
   3   1   9       16.91       21.14      2.47 o 
   4   1   9      241.72      244.95      8.83 o 
   5   1   9       25.06       24.07      3.07 o 
   6   1   9      108.97       95.49      7.16 o 
   7   1   9        1.59       -3.20      3.20 o 
   8   1   9        0.24        6.28      4.50 o 
   9   1   9        5.06        9.37      6.40 o 
 -15   2   9       43.41       68.22     17.64 o 
 -14   2   9       12.34       10.44      4.78 o 
 -13   2   9       10.27        4.36      4.08 o 
 -12   2   9       40.92       59.27     12.04 o 
 -11   2   9       67.20       68.97      6.12 o 
 -10   2   9       48.44       55.71      4.36 o 
  -9   2   9       36.56       40.47      3.15 o 
  -8   2   9       20.13       24.98      2.82 o 
  -7   2   9      279.88      282.87      6.48 o 
  -6   2   9        2.52        7.17      1.99 o 
  -5   2   9      253.20      271.87     12.91 o 
  -4   2   9      368.88      389.74      7.37 o 
  -3   2   9     1835.35     2107.34     36.71 o 
  -2   2   9      179.54      156.66      6.17 o 
  -1   2   9       98.81      111.24      2.90 o 
   0   2   9      538.34      542.74     10.81 o 
   1   2   9       25.47       40.07      2.44 o 
   2   2   9        6.13        5.73      2.43 o 
   3   2   9        0.01        3.07      1.83 o 
   4   2   9       69.55       63.84      3.96 o 
   5   2   9      550.73      541.54     20.68 o 
   6   2   9       10.76        6.56      3.00 o 
   7   2   9        8.55       11.34      4.41 o 
   8   2   9        1.77        0.76      4.49 o 
   9   2   9       26.27       39.54     10.36 o 
 -14   3   9        5.90        1.88      4.61 o 
 -13   3   9        0.30        1.13      4.67 o 
 -12   3   9      281.78      309.14     20.63 o 
 -11   3   9       69.41       72.01      8.59 o 
 -10   3   9       35.32       32.87      3.97 o 
  -9   3   9       44.01       59.17      6.39 o 
  -8   3   9      109.11      107.87      5.70 o 
  -7   3   9      556.32      582.58     17.98 o 
  -6   3   9       12.02       16.91      3.18 o 
  -5   3   9       63.81       65.87      3.54 o 
  -4   3   9        7.37        3.09      0.75 o 
  -3   3   9       38.06       42.72      2.78 o 
  -2   3   9       64.98       87.53      4.06 o 
  -1   3   9      261.71      273.94      8.78 o 
   0   3   9       96.11      129.60      5.18 o 
   1   3   9       47.24       59.85      3.87 o 
   2   3   9      369.39      368.25      9.36 o 
   3   3   9       53.53       56.24      3.81 o 
   4   3   9        4.29        4.45      2.80 o 
   5   3   9       38.58       41.97      4.84 o 
   6   3   9       82.55       94.40      9.21 o 
   7   3   9        2.06        3.15      3.88 o 
   8   3   9        0.02       -0.69      4.09 o 
   9   3   9        0.12        2.10      6.91 o 
 -14   4   9        3.64        3.52      4.88 o 
 -13   4   9        0.95       -2.99      5.00 o 
 -12   4   9      185.30      179.70     13.43 o 
 -11   4   9        6.41       18.77      4.66 o 
 -10   4   9       88.77       85.86      6.21 o 
  -9   4   9      113.27       93.88      6.37 o 
  -8   4   9       73.73       79.20      9.28 o 
  -7   4   9       74.55       99.22      8.36 o 
  -6   4   9       53.56       63.87      5.22 o 
  -5   4   9     1072.40     1020.33     27.81 o 
  -4   4   9       65.27       60.39      4.20 o 
  -3   4   9      965.79      983.09     20.22 o 
  -2   4   9       10.78       11.92      2.19 o 
  -1   4   9      102.03      128.37      5.67 o 
   0   4   9      374.72      415.93     13.23 o 
   1   4   9      343.26      362.00     11.56 o 
   2   4   9       57.14       58.08      4.41 o 
   3   4   9      999.84     1026.03     42.31 o 
   4   4   9       50.33       50.30     12.65 o 
   5   4   9        1.25        0.87      3.80 o 
   6   4   9      192.34      177.86     12.51 o 
   7   4   9       57.40       60.81      9.00 o 
   8   4   9        1.54        1.66      5.13 o 
 -13   5   9        0.22        4.35      5.12 o 
 -12   5   9        0.92        5.95      5.46 o 
 -11   5   9       20.67       42.13      8.16 o 
 -10   5   9       30.21       19.44      5.32 o 
  -9   5   9        3.64        1.14      2.70 o 
  -8   5   9      146.65      139.56      8.77 o 
  -7   5   9      264.31      248.10     10.71 o 
  -6   5   9       33.20       34.97      3.84 o 
  -5   5   9       43.51       58.10      7.43 o 
  -4   5   9      189.07      195.78      7.98 o 
  -3   5   9      367.67      355.56      8.52 o 
  -2   5   9      153.50      144.98      6.27 o 
  -1   5   9      130.51      126.47      8.61 o 
   0   5   9        1.37        0.90      2.10 o 
   1   5   9       57.79       67.02      5.98 o 
   2   5   9       68.74       66.23      4.12 o 
   3   5   9      262.00      272.54     16.66 o 
   4   5   9        1.57        6.76      6.28 o 
   5   5   9       27.69       30.35      5.59 o 
   6   5   9        3.10        8.46      4.99 o 
   7   5   9       41.07       47.11      8.12 o 
   8   5   9        0.00        4.23      5.51 o 
 -13   6   9       25.65       19.92      7.61 o 
 -12   6   9       47.45       57.39      9.23 o 
 -11   6   9       25.75       39.64      6.82 o 
 -10   6   9       16.88       20.73      5.68 o 
  -9   6   9        9.40        6.82      4.07 o 
  -8   6   9        0.37       -0.12      2.69 o 
  -7   6   9       62.94       52.80      6.59 o 
  -6   6   9      125.47      130.66      7.28 o 
  -5   6   9      584.18      581.04     28.02 o 
  -4   6   9       66.74       52.28      4.43 o 
  -3   6   9     4281.85     4391.16    260.18 o 
  -2   6   9      334.78      332.28     12.33 o 
  -1   6   9     1359.08     1275.59     40.72 o 
   0   6   9      303.19      284.59     11.66 o 
   1   6   9       34.22       36.88      4.19 o 
   2   6   9       91.02       84.77      7.32 o 
   3   6   9       21.59       31.96      8.35 o 
   4   6   9       33.36       30.12      5.55 o 
   5   6   9      284.94      276.57     19.49 o 
   6   6   9        1.85        5.05      4.68 o 
   7   6   9        0.11        1.48      5.54 o 
 -12   7   9       32.87       43.31      9.74 o 
 -11   7   9       10.98       -3.61      4.48 o 
 -10   7   9        0.02        2.39      4.45 o 
  -9   7   9       24.94       34.15      7.37 o 
  -8   7   9       94.37       77.34      7.12 o 
  -7   7   9       83.30       97.47      7.61 o 
  -6   7   9       50.47       67.33      7.68 o 
  -5   7   9      315.62      322.74     14.36 o 
  -4   7   9        0.41        3.31      4.71 o 
  -3   7   9       10.91       13.36      3.00 o 
  -2   7   9        8.68       16.04      3.44 o 
  -1   7   9      142.70      143.14      7.97 o 
   0   7   9      139.27      144.42      8.92 o 
   1   7   9      361.18      361.45     15.51 o 
   2   7   9      141.31      135.39     10.72 o 
   3   7   9      242.23      266.54     18.10 o 
   4   7   9        3.88        4.06      4.68 o 
   5   7   9       28.53       36.94      9.25 o 
   6   7   9        1.61       -4.93      6.78 o 
 -10   8   9       56.82       67.84     10.63 o 
  -9   8   9       13.10       24.82      7.09 o 
  -8   8   9       82.07       81.37      9.35 o 
  -7   8   9       35.32       45.90      6.42 o 
  -6   8   9       93.05       75.98      8.48 o 
  -5   8   9        1.60        1.66      4.31 o 
  -4   8   9       25.92       36.41      7.54 o 
  -3   8   9      273.46      263.68     15.30 o 
  -2   8   9       40.16       48.16      5.33 o 
  -1   8   9       80.65       68.54      6.04 o 
   0   8   9       79.72       83.14      6.65 o 
   1   8   9        1.19       -3.05      3.72 o 
   2   8   9        9.82       17.53      9.40 o 
   3   8   9        0.60        4.05      6.21 o 
   4   8   9       36.83       53.77      9.93 o 
   5   8   9        8.56        7.54      6.20 o 
  -9   9   9        7.08        9.68      8.59 o 
  -8   9   9        4.44        0.85      6.45 o 
  -7   9   9       11.98       14.05      6.95 o 
  -6   9   9       17.10       27.86      6.53 o 
  -5   9   9        6.53       24.29     13.21 o 
  -4   9   9       23.93       29.67      7.39 o 
  -3   9   9       66.64       81.45     10.49 o 
  -2   9   9       54.00       67.35     12.40 o 
  -1   9   9       14.35       23.50      8.09 o 
   0   9   9        1.08        8.40      4.99 o 
   1   9   9       21.35       25.07      6.49 o 
   2   9   9       17.94       32.53      7.39 o 
   3   9   9       27.81       39.59     10.36 o 
  -6  10   9       15.62       36.97     10.61 o 
  -5  10   9        7.17       11.70      8.31 o 
  -4  10   9        0.02       -3.20      5.74 o 
  -3  10   9       33.15       37.80      7.86 o 
  -2  10   9       22.99       16.43      7.02 o 
  -1  10   9        0.74       -4.98      7.25 o 
   0  10   9        0.56       -3.19      6.14 o 
   1  10   9        0.48        2.08      5.53 o 
 -15   0  10       38.72       56.36     24.53 o 
 -14   0  10        6.22       14.51     14.58 o 
 -13   0  10        0.41       18.96     16.45 o 
 -12   0  10       18.54       27.89      5.96 o 
 -11   0  10      984.65     1032.55     44.22 o 
 -10   0  10       56.18       54.42      5.43 o 
  -9   0  10       42.08       35.69      4.72 o 
  -8   0  10      240.36      258.56     21.81 o 
  -7   0  10      563.83      590.08     21.26 o 
  -6   0  10     1828.78     1964.85    110.67 o 
  -5   0  10     1062.64     1023.45     43.45 o 
  -4   0  10       93.76       96.37      9.95 o 
  -3   0  10       17.81       27.67      2.96 o 
  -2   0  10       98.99      109.57      5.18 o 
  -1   0  10     2336.44     2503.26     70.63 o 
   0   0  10       31.85       37.38      6.12 o 
   1   0  10      111.67      114.85      5.61 o 
   2   0  10      255.12      253.02     11.49 o 
   3   0  10     1454.11     1491.14     54.56 o 
   4   0  10      228.86      242.72     12.39 o 
   5   0  10       33.75       40.57      5.66 o 
   6   0  10       97.47       84.10     13.15 o 
   7   0  10       19.78       10.04      6.52 o 
   8   0  10       28.55       32.23     11.43 o 
   9   0  10        1.20        9.17      9.65 o 
 -15   1  10        4.51       -3.20      9.53 o 
 -14   1  10        2.49       -2.38      5.28 o 
 -13   1  10       62.76       61.18      8.28 o 
 -12   1  10      296.73      304.82     12.37 o 
 -11   1  10       81.63       82.01      5.46 o 
 -10   1  10       11.02       14.97      2.83 o 
  -9   1  10       81.11       78.58      3.91 o 
  -8   1  10      167.23      153.55      7.27 o 
  -7   1  10      387.27      449.04     17.71 o 
  -6   1  10        4.37       11.61      2.40 o 
  -5   1  10      221.52      213.98      5.68 o 
  -4   1  10       42.06       52.00      2.40 o 
  -3   1  10      462.86      527.65     11.93 o 
  -2   1  10       13.73       23.52      1.95 o 
  -1   1  10      834.12      887.01     18.09 o 
   0   1  10      219.48      216.54      6.02 o 
   1   1  10       35.30       29.10      2.95 o 
   2   1  10       70.50       54.74      4.15 o 
   3   1  10        0.92        4.10      2.09 o 
   4   1  10      491.08      495.33     15.94 o 
   5   1  10       67.68       60.95      5.68 o 
   6   1  10       86.03       73.22      6.47 o 
   7   1  10       11.01        3.44      4.92 o 
   8   1  10       38.52       54.70      7.88 o 
   9   1  10        5.49       16.16      8.83 o 
 -15   2  10        0.12        8.70     10.61 o 
 -14   2  10        8.37        4.62      6.21 o 
 -13   2  10       30.44       26.35      6.59 o 
 -12   2  10       73.84       71.87      6.28 o 
 -11   2  10       99.44       96.29      7.09 o 
 -10   2  10      144.22      127.79      8.19 o 
  -9   2  10       33.72       34.20      4.31 o 
  -8   2  10        4.21        4.41      2.37 o 
  -7   2  10        5.21        0.43      1.92 o 
  -6   2  10       53.88       75.92      3.99 o 
  -5   2  10      183.98      201.10      5.08 o 
  -4   2  10     1030.86     1148.43     22.38 o 
  -3   2  10      442.35      479.00     14.96 o 
  -2   2  10     1632.44     1929.18    102.84 o 
  -1   2  10     1355.44     1537.75     26.83 o 
   0   2  10      104.87      108.01      3.38 o 
   1   2  10       46.05       53.43      2.99 o 
   2   2  10       56.74       53.51      6.73 o 
   3   2  10      281.41      262.40      8.53 o 
   4   2  10      283.61      281.13     14.10 o 
   5   2  10       96.20       91.85      8.90 o 
   6   2  10       10.73       18.83      6.15 o 
   7   2  10        3.35        5.14      3.61 o 
   8   2  10        6.02       12.33      9.76 o 
   9   2  10        0.11        3.39      6.56 o 
 -14   3  10        0.30        2.65      4.48 o 
 -13   3  10        0.13        3.09      4.10 o 
 -12   3  10       27.09       23.28      6.11 o 
 -11   3  10        0.00        1.66      2.78 o 
 -10   3  10       48.96       85.82     19.30 o 
  -9   3  10       86.01       77.06      5.69 o 
  -8   3  10      261.01      281.31     11.39 o 
  -7   3  10       22.01       18.61      4.96 o 
  -6   3  10       31.88       44.90      4.28 o 
  -5   3  10        2.10        2.14      1.79 o 
  -4   3  10       17.74       12.65      2.89 o 
  -3   3  10      221.14      267.10      6.49 o 
  -2   3  10      105.48      137.91     14.12 o 
  -1   3  10       42.70       52.57      4.28 o 
   0   3  10      300.10      312.42      9.93 o 
   1   3  10      790.61      861.21     26.42 o 
   2   3  10      161.33      131.77      4.86 o 
   3   3  10      317.44      313.72     12.82 o 
   4   3  10       86.86       80.99      6.35 o 
   5   3  10        0.52        1.18      2.98 o 
   6   3  10        1.95        0.47      3.16 o 
   7   3  10       44.17       52.70      7.99 o 
   8   3  10        0.16       -3.38      5.71 o 
 -14   4  10       12.48       14.21      7.02 o 
 -13   4  10       33.92       26.13      5.75 o 
 -12   4  10      105.23       99.22      9.29 o 
 -11   4  10      466.46      468.65     24.08 o 
 -10   4  10       63.27       80.44      6.28 o 
  -9   4  10       63.43       51.52      5.31 o 
  -8   4  10       27.10       28.54      3.89 o 
  -7   4  10       20.60       27.82      3.47 o 
  -6   4  10      938.57      972.91     27.34 o 
  -5   4  10      266.47      259.31      9.07 o 
  -4   4  10      498.76      462.55      9.60 o 
  -3   4  10      553.70      548.30     14.33 o 
  -2   4  10       33.00       48.28      5.22 o 
  -1   4  10      135.80      146.70      7.49 o 
   0   4  10        5.75       14.57      3.47 o 
   1   4  10        0.00        0.69      2.07 o 
   2   4  10       38.70       45.15      7.50 o 
   3   4  10      315.83      303.43     15.54 o 
   4   4  10        0.19       -0.03      2.69 o 
   5   4  10      343.60      334.35     19.09 o 
   6   4  10       31.29       35.35      6.78 o 
   7   4  10       29.70       32.21      8.11 o 
   8   4  10        1.72        0.97      6.56 o 
 -13   5  10      132.94      126.59     14.24 o 
 -12   5  10       59.76       70.80     10.23 o 
 -11   5  10        9.25        8.52      4.39 o 
 -10   5  10        1.33       -2.52      3.69 o 
  -9   5  10      318.03      302.47     16.57 o 
  -8   5  10        4.55        4.96      3.40 o 
  -7   5  10       17.15       23.60      5.45 o 
  -6   5  10     1139.68     1087.09     33.65 o 
  -5   5  10      289.77      273.61     17.76 o 
  -4   5  10        1.76        4.72      2.19 o 
  -3   5  10        2.11        5.17      2.09 o 
  -2   5  10       16.23       18.09      2.88 o 
  -1   5  10       14.09       26.02      3.38 o 
   0   5  10      240.89      226.25     11.70 o 
   1   5  10      209.58      197.09      8.95 o 
   2   5  10      270.80      264.66     14.67 o 
   3   5  10      111.92      105.25      8.82 o 
   4   5  10       55.74       55.18      7.31 o 
   5   5  10        3.21       -2.11      4.00 o 
   6   5  10        0.00        1.73      4.07 o 
   7   5  10        3.92       -2.08      5.14 o 
 -13   6  10       21.19       36.65     10.21 o 
 -12   6  10        6.00       -0.66      5.15 o 
 -11   6  10       88.76       80.04      9.44 o 
 -10   6  10        1.32       11.89      4.90 o 
  -9   6  10        0.04        6.31      3.64 o 
  -8   6  10        7.09        6.36      3.12 o 
  -7   6  10        6.35       11.11      3.45 o 
  -6   6  10      505.07      511.72     19.68 o 
  -5   6  10      347.34      337.63     16.43 o 
  -4   6  10       50.63       54.71      6.38 o 
  -3   6  10      696.49      646.71     39.60 o 
  -2   6  10      340.35      334.77     13.36 o 
  -1   6  10       16.91       20.15      3.91 o 
   0   6  10        0.58        0.90      3.01 o 
   1   6  10        9.50       10.54      3.58 o 
   2   6  10      206.40      197.49     12.89 o 
   3   6  10      298.16      297.74     16.73 o 
   4   6  10        0.36       -2.94      4.20 o 
   5   6  10        0.35        5.47      6.52 o 
   6   6  10        5.88        8.80      6.39 o 
   7   6  10        9.69       11.49      7.29 o 
 -12   7  10       89.44       87.35     10.55 o 
 -11   7  10        0.01        2.98      4.06 o 
 -10   7  10       67.61       80.38     10.91 o 
  -9   7  10       41.97       54.72     12.35 o 
  -8   7  10        9.72        6.76      3.93 o 
  -7   7  10        5.98        5.33      3.76 o 
  -6   7  10       28.66       24.43      6.23 o 
  -5   7  10      150.13      151.24     11.01 o 
  -4   7  10      748.69      754.52     73.85 o 
  -3   7  10       37.78       35.75      5.15 o 
  -2   7  10       47.35       44.44      4.32 o 
  -1   7  10       26.43       23.83      4.83 o 
   0   7  10        7.80       10.96      4.51 o 
   1   7  10       77.08       72.21     11.23 o 
   2   7  10       22.96       35.12      9.18 o 
   3   7  10        4.34        7.08      4.88 o 
   4   7  10        9.56       11.14      4.71 o 
   5   7  10       24.49       25.88      8.08 o 
   6   7  10        4.84        1.56      5.04 o 
 -10   8  10       10.12       10.12      6.58 o 
  -9   8  10       33.22       53.11     10.81 o 
  -8   8  10       16.31       13.72      6.61 o 
  -7   8  10       34.05       35.33      9.50 o 
  -6   8  10       28.05       26.09      9.77 o 
  -5   8  10        1.05        2.43      4.64 o 
  -4   8  10      308.47      283.97     16.56 o 
  -3   8  10        4.74        3.88      3.89 o 
  -2   8  10      103.55      103.43      9.57 o 
  -1   8  10       74.57       75.90      7.91 o 
   0   8  10        5.99        6.28      3.80 o 
   1   8  10       36.29       41.29      8.67 o 
   2   8  10      162.08      156.49     13.13 o 
   3   8  10       50.79       51.17      8.06 o 
   4   8  10      223.93      194.24     16.97 o 
  -9   9  10      109.05      106.12     14.77 o 
  -8   9  10       72.51       79.85     14.90 o 
  -7   9  10       42.23       48.09     10.06 o 
  -6   9  10        5.78        6.64      4.94 o 
  -5   9  10       44.75       64.13      9.59 o 
  -4   9  10        0.08        4.75      4.60 o 
  -3   9  10       11.09       18.14      6.82 o 
  -2   9  10        1.29        5.71      4.69 o 
  -1   9  10       78.23       67.30     10.70 o 
   0   9  10        7.47        7.12      5.47 o 
   1   9  10        9.42       10.27      6.33 o 
   2   9  10        7.86       13.00      5.99 o 
   3   9  10       31.23       34.15      8.46 o 
  -6  10  10        6.70       11.29      9.04 o 
  -5  10  10        0.43        1.06      5.74 o 
  -4  10  10       32.28       52.92     10.62 o 
  -3  10  10       15.06        9.04      6.65 o 
  -2  10  10       53.61       70.32     14.08 o 
  -1  10  10        2.08        4.43      6.42 o 
   0  10  10        4.10        1.17      5.88 o 
 -15   1  11        7.79        6.63      8.21 o 
 -14   1  11        8.49        9.25      5.13 o 
 -13   1  11       95.95       98.50      7.48 o 
 -12   1  11       61.49       59.61      4.53 o 
 -11   1  11       12.54       14.31      3.11 o 
 -10   1  11       54.03       49.49      3.59 o 
  -9   1  11       56.31       62.66      5.80 o 
  -8   1  11      187.55      229.41      9.19 o 
  -7   1  11      221.70      242.25      6.97 o 
  -6   1  11       59.48       62.74      3.15 o 
  -5   1  11       10.20       13.14      2.30 o 
  -4   1  11       73.62       68.07      2.91 o 
  -3   1  11      171.47      216.92      6.04 o 
  -2   1  11      103.11      123.66      4.87 o 
  -1   1  11      480.82      525.19     14.36 o 
   0   1  11       18.06       22.47      2.25 o 
   1   1  11       12.30       22.73      2.14 o 
   2   1  11      382.50      384.08     13.72 o 
   3   1  11      272.31      257.28     12.06 o 
   4   1  11        0.57        1.89      2.34 o 
   5   1  11        2.97        6.83      4.83 o 
   6   1  11        9.74       17.22      4.34 o 
   7   1  11        7.53       23.22     14.15 o 
   8   1  11        1.84        0.62      5.03 o 
 -15   2  11       11.60       13.02     10.98 o 
 -14   2  11       12.37        6.77      5.91 o 
 -13   2  11        6.68        3.19      4.48 o 
 -12   2  11       10.19        9.14      5.31 o 
 -11   2  11        0.41       -1.56      3.14 o 
 -10   2  11       23.98       33.17      4.17 o 
  -9   2  11        4.77       10.18      2.95 o 
  -8   2  11       84.24      100.50      5.59 o 
  -7   2  11       12.35       22.13      2.73 o 
  -6   2  11      349.52      389.85     16.39 o 
  -5   2  11       37.07       37.76      2.45 o 
  -4   2  11        8.17        9.01      2.79 o 
  -3   2  11     1106.73     1209.53     25.38 o 
  -2   2  11       70.97       78.81      2.92 o 
  -1   2  11        8.45        9.38      2.50 o 
   0   2  11       28.02       36.02      2.18 o 
   1   2  11       49.81       55.99      4.24 o 
   2   2  11       54.49       47.75      5.30 o 
   3   2  11        9.07        9.83      2.68 o 
   4   2  11      350.68      306.60     29.07 o 
   5   2  11      119.95      110.05      8.72 o 
   6   2  11       95.66       93.89      7.61 o 
   7   2  11       29.93       32.33      9.50 o 
   8   2  11        3.55       13.94     15.64 o 
 -14   3  11       55.40       47.94      7.73 o 
 -13   3  11        0.71       -0.03      3.72 o 
 -12   3  11       18.14       11.33      4.93 o 
 -11   3  11       10.84       -0.30      2.69 o 
 -10   3  11        0.87       -2.60      3.47 o 
  -9   3  11      135.31      132.10      7.48 o 
  -8   3  11        9.71       10.69      2.86 o 
  -7   3  11      398.39      403.76     14.05 o 
  -6   3  11      118.87      113.59      6.10 o 
  -5   3  11      112.36      129.54      5.49 o 
  -4   3  11      342.67      346.11      7.58 o 
  -3   3  11       17.31       30.90      3.23 o 
  -2   3  11        3.95        1.42      2.79 o 
  -1   3  11        1.59        0.65      2.30 o 
   0   3  11       40.00       39.32      3.54 o 
   1   3  11      263.65      286.20     10.69 o 
   2   3  11      456.24      452.53     15.68 o 
   3   3  11      108.03       99.52      9.69 o 
   4   3  11        2.70       -2.82      2.82 o 
   5   3  11       23.56       35.21      6.67 o 
   6   3  11       79.01       83.58      9.41 o 
   7   3  11        0.06       -0.72      4.33 o 
   8   3  11        0.38       -2.08      5.34 o 
 -14   4  11        0.07        1.79      4.68 o 
 -13   4  11       22.18       31.98      8.75 o 
 -12   4  11      147.44      150.54     11.87 o 
 -11   4  11       18.54       18.38      5.87 o 
 -10   4  11       21.52       22.29      6.16 o 
  -9   4  11       32.37       32.09      4.17 o 
  -8   4  11      143.29      163.92      8.51 o 
  -7   4  11      373.25      376.78     14.31 o 
  -6   4  11       86.61       67.12     10.61 o 
  -5   4  11      205.88      186.26      8.23 o 
  -4   4  11      587.17      537.59     11.85 o 
  -3   4  11       27.62       37.09      4.78 o 
  -2   4  11        5.22        7.12      2.33 o 
  -1   4  11       26.69       34.30      3.35 o 
   0   4  11      179.07      161.22      7.52 o 
   1   4  11       58.16       72.00      5.51 o 
   2   4  11      218.51      210.03      9.06 o 
   3   4  11        2.57        7.85      3.71 o 
   4   4  11        1.08        0.44      3.55 o 
   5   4  11       54.88       42.98      8.17 o 
   6   4  11       16.20       13.69      5.44 o 
   7   4  11        1.36       -2.43      4.26 o 
 -13   5  11       59.51       85.45     10.81 o 
 -12   5  11       41.93       41.41      9.49 o 
 -11   5  11       45.30       53.90     10.42 o 
 -10   5  11        7.46        0.80      3.48 o 
  -9   5  11      359.52      306.00     21.70 o 
  -8   5  11      116.26       91.25      7.08 o 
  -7   5  11      571.15      546.69     20.12 o 
  -6   5  11      534.31      483.70     26.36 o 
  -5   5  11      823.13      731.50     21.90 o 
  -4   5  11       52.59       68.38     10.02 o 
  -3   5  11       40.13       38.90      4.09 o 
  -2   5  11        2.06        6.83      4.72 o 
  -1   5  11        1.43        1.75      3.65 o 
   0   5  11      142.63      152.07      7.77 o 
   1   5  11       73.53       72.32      9.06 o 
   2   5  11      119.69       98.11      8.64 o 
   3   5  11       16.62       30.27     10.04 o 
   4   5  11       69.63       63.87      8.28 o 
   5   5  11       47.35       63.54      9.54 o 
   6   5  11        4.59       15.94      7.10 o 
   7   5  11       18.42       30.18      8.96 o 
 -13   6  11       37.19       42.28      9.58 o 
 -12   6  11        8.46       10.21      5.61 o 
 -11   6  11        0.05        8.92      5.61 o 
 -10   6  11        3.46        8.33      5.30 o 
  -9   6  11        0.76       -3.20      3.31 o 
  -8   6  11       19.38        9.92      3.87 o 
  -7   6  11      108.02      120.43      8.17 o 
  -6   6  11       12.94       24.82      3.85 o 
  -5   6  11     3086.22     2903.44    112.00 o 
  -4   6  11       30.30       33.70      7.38 o 
  -3   6  11       25.35       38.94      5.56 o 
  -2   6  11      806.13      783.57     27.16 o 
  -1   6  11      821.67      809.86     28.56 o 
   0   6  11      767.29      755.87     32.93 o 
   1   6  11        3.60        2.27      2.39 o 
   2   6  11       80.34       79.86      8.07 o 
   3   6  11       72.14       81.59     13.87 o 
   4   6  11        5.33       11.06      5.93 o 
   5   6  11        0.08       -1.68      4.12 o 
   6   6  11       52.11       63.14      9.44 o 
 -12   7  11        5.25        3.63      5.53 o 
 -11   7  11        5.47        7.23      5.19 o 
 -10   7  11       17.34        9.41      5.35 o 
  -9   7  11        3.81        5.92      5.65 o 
  -8   7  11        1.35        6.17      3.82 o 
  -7   7  11      608.05      577.91     24.15 o 
  -6   7  11      193.93      198.63     17.13 o 
  -5   7  11       25.72       29.79      5.85 o 
  -4   7  11      225.47      230.07     15.77 o 
  -3   7  11       40.64       40.22      6.10 o 
  -2   7  11      226.32      199.83     10.92 o 
  -1   7  11        0.59        0.48      2.81 o 
   0   7  11       19.25       24.65      5.93 o 
   1   7  11       64.78       63.41      7.67 o 
   2   7  11        4.43        1.82      4.88 o 
   3   7  11        9.79        9.48      4.39 o 
   4   7  11        4.70        7.96      5.66 o 
   5   7  11        0.53        2.01      5.10 o 
 -10   8  11       34.90       38.63     11.27 o 
  -9   8  11        1.52       -1.46      4.88 o 
  -8   8  11       22.08       48.76     19.98 o 
  -7   8  11      154.29      175.38     14.26 o 
  -6   8  11       45.97       57.42     12.72 o 
  -5   8  11      161.49      152.20     18.43 o 
  -4   8  11      390.79      374.20     28.44 o 
  -3   8  11        0.01       -0.17      3.30 o 
  -2   8  11       93.49      103.15     12.03 o 
  -1   8  11        0.75       -1.71      4.21 o 
   0   8  11        2.49        4.19      5.38 o 
   1   8  11        1.90        0.74      4.05 o 
   2   8  11       31.38       28.86      7.63 o 
   3   8  11       43.93       57.86      9.35 o 
   4   8  11       82.40       79.97     12.53 o 
  -9   9  11        0.90        4.83      6.78 o 
  -8   9  11        1.08        3.31      6.15 o 
  -7   9  11        1.77        8.22      6.06 o 
  -6   9  11        2.60       -3.12      5.41 o 
  -5   9  11      109.05      110.36     11.86 o 
  -4   9  11       14.41        9.61      6.14 o 
  -3   9  11       36.60       40.31      7.68 o 
  -2   9  11       15.33       11.16      5.43 o 
  -1   9  11       84.31       81.67     12.00 o 
   0   9  11        0.83        3.31      5.65 o 
   1   9  11        4.97        7.29      9.45 o 
   2   9  11        2.32       -0.66      4.97 o 
  -6  10  11        1.68       -4.98      7.79 o 
  -5  10  11       47.55       43.98     11.63 o 
  -4  10  11        1.96        3.93      6.23 o 
  -3  10  11       12.67       14.80      7.17 o 
  -2  10  11        3.91        0.03      6.16 o 
  -1  10  11        0.68       -0.58      6.77 o 
 -15   0  12        0.19       23.40     17.39 o 
 -14   0  12        0.43        1.40      6.29 o 
 -13   0  12       48.85       60.66      7.66 o 
 -12   0  12       83.59      107.90      9.14 o 
 -11   0  12       97.44       85.89      7.43 o 
 -10   0  12      134.68      120.08     11.94 o 
  -9   0  12      373.93      366.53     16.46 o 
  -8   0  12     1208.21     1371.94     95.31 o 
  -7   0  12      166.20      149.65      7.29 o 
  -6   0  12       29.75       49.99     12.84 o 
  -5   0  12      175.45      144.45      9.53 o 
  -4   0  12      528.61      541.91     18.02 o 
  -3   0  12     3169.89     3508.34    106.89 o 
  -2   0  12     2863.76     3056.76     95.36 o 
  -1   0  12      680.89      673.58     23.22 o 
   0   0  12       92.99       67.29     11.17 o 
   1   0  12      297.15      317.34     13.19 o 
   2   0  12     2064.27     2141.21     83.10 o 
   3   0  12     1276.22     1278.91     52.69 o 
   4   0  12      103.67       78.14      9.95 o 
   5   0  12      265.95      238.32     15.38 o 
   6   0  12        0.12        9.53      9.27 o 
   7   0  12       23.46       35.23      9.29 o 
   8   0  12       22.75       22.82      9.69 o 
 -15   1  12        2.38      -10.88     10.88 o 
 -14   1  12        5.67        3.09      4.57 o 
 -13   1  12      187.21      168.96     10.97 o 
 -12   1  12      127.99      136.64      9.04 o 
 -11   1  12      174.65      156.86      6.86 o 
 -10   1  12        0.03        2.23      1.74 o 
  -9   1  12       46.42       51.77      3.75 o 
  -8   1  12      346.19      370.53     10.33 o 
  -7   1  12      820.44      902.94     21.03 o 
  -6   1  12      303.71      327.81      8.63 o 
  -5   1  12      171.68      169.67      5.02 o 
  -4   1  12      883.54      837.49     37.08 o 
  -3   1  12     1250.43     1385.67     29.38 o 
  -2   1  12      158.07      192.54      5.80 o 
  -1   1  12       20.75       35.65      3.24 o 
   0   1  12      144.76      143.61      6.12 o 
   1   1  12       25.82       25.81      3.32 o 
   2   1  12      780.44      792.55     25.33 o 
   3   1  12      617.95      604.82     21.47 o 
   4   1  12       29.99       34.09      3.83 o 
   5   1  12       19.70       20.83      8.30 o 
   6   1  12        0.27       -1.63      3.42 o 
   7   1  12       72.25       89.26     10.53 o 
   8   1  12       28.33       27.13     10.30 o 
 -15   2  12        0.73        7.24     10.17 o 
 -14   2  12        0.55       -1.59      3.88 o 
 -13   2  12       20.24       24.87      6.65 o 
 -12   2  12        0.25       -3.72      3.72 o 
 -11   2  12        7.68        4.64      3.52 o 
 -10   2  12       30.72       33.93      4.15 o 
  -9   2  12       32.52       35.32      3.96 o 
  -8   2  12      317.38      341.37     13.52 o 
  -7   2  12      212.65      237.78      9.92 o 
  -6   2  12        2.28       10.58      1.38 o 
  -5   2  12       89.33       90.11      3.48 o 
  -4   2  12      112.06       82.97      2.99 o 
  -3   2  12      369.05      405.23     10.04 o 
  -2   2  12      107.75       95.39      3.35 o 
  -1   2  12      108.51      109.45      3.95 o 
   0   2  12      180.67      179.28      5.80 o 
   1   2  12       89.59       98.36      4.58 o 
   2   2  12       34.85       45.82      4.20 o 
   3   2  12       47.02       53.73      3.91 o 
   4   2  12        1.27        0.15      2.49 o 
   5   2  12       15.66       18.14      7.95 o 
   6   2  12       63.35       66.32      8.17 o 
   7   2  12        0.33       -2.51      5.02 o 
   8   2  12        1.90       -0.68      5.99 o 
 -15   3  12       25.03       63.01     17.46 o 
 -14   3  12       62.17       74.91      9.89 o 
 -13   3  12      113.18      114.31      9.60 o 
 -12   3  12        2.33        3.42      3.80 o 
 -11   3  12      228.00      206.64      9.98 o 
 -10   3  12        3.65        6.61      3.95 o 
  -9   3  12        0.02        0.38      2.27 o 
  -8   3  12       41.10       43.96      5.97 o 
  -7   3  12      581.32      633.76     21.60 o 
  -6   3  12       12.24       21.11      3.40 o 
  -5   3  12      368.85      325.53     10.47 o 
  -4   3  12       73.33       64.62      3.63 o 
  -3   3  12      370.67      407.84     12.54 o 
  -2   3  12        1.58       13.05      3.29 o 
  -1   3  12        0.78        0.29      2.40 o 
   0   3  12        1.74       -0.81      2.32 o 
   1   3  12      377.01      361.44     16.36 o 
   2   3  12      124.44      121.36      7.19 o 
   3   3  12        0.25       -0.80      3.59 o 
   4   3  12        0.01        1.29      3.23 o 
   5   3  12       34.21       53.64      8.09 o 
   6   3  12        3.43        5.04      5.33 o 
   7   3  12        1.39       -2.56      6.71 o 
 -14   4  12       30.69       39.88      8.26 o 
 -13   4  12      117.35       96.16      9.99 o 
 -12   4  12        2.03        4.87      4.10 o 
 -11   4  12      152.63      153.63     14.23 o 
 -10   4  12       31.85       55.89      7.23 o 
  -9   4  12      228.75      203.20      9.78 o 
  -8   4  12      267.09      257.14     11.19 o 
  -7   4  12      300.74      317.47     12.52 o 
  -6   4  12       45.08       46.50      3.81 o 
  -5   4  12      330.59      301.25      9.62 o 
  -4   4  12        3.83        2.27      2.45 o 
  -3   4  12        1.08        1.44      2.86 o 
  -2   4  12       54.24       49.94      5.23 o 
  -1   4  12       59.67       63.79      4.82 o 
   0   4  12        8.78       15.21      3.46 o 
   1   4  12      602.28      614.17     21.07 o 
   2   4  12      126.78      133.67     10.76 o 
   3   4  12       20.36       29.87      4.99 o 
   4   4  12        7.52       14.27      5.16 o 
   5   4  12        9.71       27.82      7.89 o 
   6   4  12        7.84        3.37      4.45 o 
   7   4  12        8.46        4.83      6.32 o 
 -13   5  12        0.44        5.38      5.01 o 
 -12   5  12        0.36        4.82      4.70 o 
 -11   5  12        4.91       15.38      5.14 o 
 -10   5  12        2.35        4.69      3.80 o 
  -9   5  12      265.51      270.28     13.84 o 
  -8   5  12      330.82      315.38     14.02 o 
  -7   5  12       31.09       35.57      4.80 o 
  -6   5  12      888.64      889.81     28.51 o 
  -5   5  12        0.17       -6.84      6.84 o 
  -4   5  12     1157.00     1137.33     44.51 o 
  -3   5  12       90.90       87.75      5.74 o 
  -2   5  12       57.55       38.00      5.16 o 
  -1   5  12        5.21        4.06      2.75 o 
   0   5  12        0.00        3.44      2.79 o 
   1   5  12        0.23       -0.83      2.70 o 
   2   5  12        5.36       11.02      5.14 o 
   3   5  12        1.56        7.28      4.71 o 
   4   5  12        0.79       11.03      5.10 o 
   5   5  12       16.62       21.35      6.46 o 
   6   5  12       23.02       37.19      9.15 o 
 -13   6  12       18.28       -2.54      6.58 o 
 -12   6  12       19.43       15.48      6.11 o 
 -11   6  12       27.36       27.88     13.84 o 
 -10   6  12       34.63       26.36      6.09 o 
  -9   6  12       40.92       33.07      7.40 o 
  -8   6  12        1.75        0.54      2.94 o 
  -7   6  12      193.92      179.99     13.02 o 
  -6   6  12      334.09      310.45     16.85 o 
  -5   6  12      209.22      208.52     13.22 o 
  -4   6  12       73.20       77.04     15.84 o 
  -3   6  12      150.21      136.96      7.41 o 
  -2   6  12       35.43       37.37      6.44 o 
  -1   6  12        6.13        4.23      3.36 o 
   0   6  12       48.06       56.16      5.76 o 
   1   6  12       11.77        9.18      4.50 o 
   2   6  12        0.03        6.65      4.05 o 
   3   6  12        8.71       11.82      5.34 o 
   4   6  12      117.87      130.81     13.73 o 
   5   6  12        0.38        1.93      5.37 o 
   6   6  12        2.25        9.65      6.66 o 
 -12   7  12        0.10       -1.24      5.23 o 
 -11   7  12        1.49        2.30      5.88 o 
 -10   7  12        1.79        1.44      4.06 o 
  -9   7  12       20.36       18.75      6.59 o 
  -8   7  12        1.02        0.06      3.75 o 
  -7   7  12      242.69      212.48     15.12 o 
  -6   7  12        3.71        6.98      5.33 o 
  -5   7  12      448.82      429.32     23.43 o 
  -4   7  12       83.67       76.71      8.78 o 
  -3   7  12        0.01       -0.62      3.40 o 
  -2   7  12      218.91      199.73     10.90 o 
  -1   7  12      209.33      203.78     11.57 o 
   0   7  12        4.27        6.66      3.22 o 
   1   7  12       83.43       92.78     10.36 o 
   2   7  12        1.36        1.47      4.70 o 
   3   7  12       43.03       57.06      8.36 o 
   4   7  12       43.93       44.25      9.53 o 
   5   7  12        9.81        2.27      6.21 o 
 -10   8  12       26.90       47.40     11.31 o 
  -9   8  12        0.54       -8.07      8.07 o 
  -8   8  12        0.10       -0.08      4.49 o 
  -7   8  12       91.67       88.10     10.03 o 
  -6   8  12       89.22       85.09     12.66 o 
  -5   8  12        0.76        2.38      5.06 o 
  -4   8  12       27.99       32.31      6.12 o 
  -3   8  12        4.67        6.77      4.42 o 
  -2   8  12      112.58      110.68      9.79 o 
  -1   8  12        0.15        3.42      4.73 o 
   0   8  12        5.36       17.20     12.21 o 
   1   8  12        1.64        5.62      5.10 o 
   2   8  12       67.65       66.08      9.62 o 
   3   8  12       99.82       97.99     12.19 o 
  -9   9  12        1.10        1.81      8.17 o 
  -8   9  12       50.23       70.29     14.06 o 
  -7   9  12      132.86      118.10     16.44 o 
  -6   9  12        0.16       16.71      8.92 o 
  -5   9  12       50.28       53.25      8.13 o 
  -4   9  12       40.44       44.07      9.03 o 
  -3   9  12       29.71       35.88      7.58 o 
  -2   9  12        3.16       -0.54      5.92 o 
  -1   9  12       50.66       60.91     19.48 o 
   0   9  12        1.98        6.47      6.58 o 
   1   9  12        1.44       -1.89      5.96 o 
  -5  10  12       15.31       13.71      7.19 o 
  -4  10  12       15.60       15.10      6.75 o 
  -3  10  12       21.48       22.78      8.78 o 
  -2  10  12        1.78       -0.61     12.15 o 
 -15   1  13        3.24       -6.65      9.53 o 
 -14   1  13       40.21       50.46      9.22 o 
 -13   1  13       30.49       34.58      5.96 o 
 -12   1  13      199.36      183.52     10.44 o 
 -11   1  13       38.92       43.48      6.81 o 
 -10   1  13        8.60       14.70      4.91 o 
  -9   1  13       70.20       74.48      4.09 o 
  -8   1  13      352.91      331.08     10.02 o 
  -7   1  13       35.91       32.84      4.11 o 
  -6   1  13      172.79      165.40      5.46 o 
  -5   1  13      245.88      249.30      7.10 o 
  -4   1  13       41.00       56.23      3.61 o 
  -3   1  13        1.88        3.84      1.78 o 
  -2   1  13       31.33       22.61      2.46 o 
  -1   1  13       54.10       52.29      3.28 o 
   0   1  13       23.77       27.91      2.75 o 
   1   1  13       72.33       71.99      4.44 o 
   2   1  13      704.07      686.67     25.96 o 
   3   1  13      196.53      195.23     10.03 o 
   4   1  13        0.77       -0.70      2.33 o 
   5   1  13        0.45        2.36      3.40 o 
   6   1  13       19.25       18.97      6.16 o 
   7   1  13        4.90       11.49      6.94 o 
 -15   2  13        9.73        2.45      8.97 o 
 -14   2  13       28.89       33.50      6.89 o 
 -13   2  13      226.40      241.46     14.76 o 
 -12   2  13       29.20       30.42      5.38 o 
 -11   2  13       57.00       62.49      6.74 o 
 -10   2  13        4.96        5.25      3.64 o 
  -9   2  13      208.34      216.46     10.26 o 
  -8   2  13       32.03       29.68      3.60 o 
  -7   2  13      876.27      896.26     26.77 o 
  -6   2  13      122.44      125.98      6.11 o 
  -5   2  13      137.77      131.67      4.60 o 
  -4   2  13      205.64      186.22      7.11 o 
  -3   2  13      749.52      777.89     50.92 o 
  -2   2  13        6.44       11.59      2.09 o 
  -1   2  13       65.36       65.42      3.11 o 
   0   2  13        8.81        5.81      2.03 o 
   1   2  13     1543.13     1510.32     39.25 o 
   2   2  13       27.93       36.76      3.81 o 
   3   2  13       41.17       42.56      4.07 o 
   4   2  13      126.96      134.14      8.04 o 
   5   2  13        0.53        6.00      4.51 o 
   6   2  13        3.70       -1.44      4.65 o 
   7   2  13       26.27       42.92     11.55 o 
 -15   3  13       30.46       25.24      9.02 o 
 -14   3  13        5.37       -5.21      5.21 o 
 -13   3  13        0.68       -4.87      4.87 o 
 -12   3  13        9.08       12.80      4.09 o 
 -11   3  13        3.27       14.09      5.47 o 
 -10   3  13       79.59       66.84      7.46 o 
  -9   3  13       34.96       42.97      4.81 o 
  -8   3  13       57.32       64.46      6.51 o 
  -7   3  13      497.35      480.74     16.83 o 
  -6   3  13      332.78      366.42     12.80 o 
  -5   3  13      347.75      336.40     11.07 o 
  -4   3  13      231.40      243.81      6.09 o 
  -3   3  13       79.82       81.19      6.74 o 
  -2   3  13       69.50       82.33      5.25 o 
  -1   3  13        0.01       -2.32      2.32 o 
   0   3  13       40.54       51.09      5.34 o 
   1   3  13      354.72      329.92     13.11 o 
   2   3  13      184.85      167.15      9.67 o 
   3   3  13       18.61       26.84      6.22 o 
   4   3  13       51.10       47.77      7.13 o 
   5   3  13        2.51        7.65      5.70 o 
   6   3  13        3.77        2.04      6.08 o 
   7   3  13       12.66       11.33      7.23 o 
 -14   4  13       10.00       12.99      6.38 o 
 -13   4  13      121.60      127.06     11.03 o 
 -12   4  13       70.77       54.00      8.26 o 
 -11   4  13        2.80        0.32      3.24 o 
 -10   4  13       64.79       58.77      6.44 o 
  -9   4  13      189.63      173.35      9.60 o 
  -8   4  13       26.38       30.02      4.35 o 
  -7   4  13      180.56      187.13      9.26 o 
  -6   4  13      209.33      184.01      7.75 o 
  -5   4  13      116.09      122.18      6.00 o 
  -4   4  13       42.38       41.76      3.51 o 
  -3   4  13       40.44       38.14      5.46 o 
  -2   4  13       22.66       19.28      5.29 o 
  -1   4  13       10.67       18.83      3.68 o 
   0   4  13      174.49      179.61      8.90 o 
   1   4  13       42.52       39.14      4.90 o 
   2   4  13        8.81       15.47      4.40 o 
   3   4  13        0.67        1.79      3.58 o 
   4   4  13        2.19        4.86      4.79 o 
   5   4  13        0.71       -1.96      3.71 o 
   6   4  13       13.57       22.82      8.25 o 
 -14   5  13        7.42       -2.98      5.40 o 
 -13   5  13       79.60       81.59     11.31 o 
 -12   5  13       23.97       33.60     10.29 o 
 -11   5  13       11.24        9.89      5.03 o 
 -10   5  13        6.01        0.70      3.10 o 
  -9   5  13       26.55       26.37      5.12 o 
  -8   5  13       44.99       47.86      4.96 o 
  -7   5  13       22.85       21.12      6.30 o 
  -6   5  13       70.13       76.13      7.42 o 
  -5   5  13       14.52       27.79      6.15 o 
  -4   5  13     1113.64     1086.25     42.47 o 
  -3   5  13       24.14       26.63      4.10 o 
  -2   5  13        1.49       -1.08      3.26 o 
  -1   5  13      105.98      105.96      7.00 o 
   0   5  13        1.89        3.45      2.89 o 
   1   5  13        0.85       -0.83      2.43 o 
   2   5  13        1.14        5.26      3.85 o 
   3   5  13       22.99       22.21      6.09 o 
   4   5  13        0.18        5.55      4.29 o 
   5   5  13       21.40       22.24      6.00 o 
   6   5  13        2.06       -0.90      4.62 o 
 -13   6  13        1.10        6.16      5.97 o 
 -12   6  13       19.80       18.20      6.52 o 
 -11   6  13       21.28       49.81     18.10 o 
 -10   6  13        2.04        2.29      3.83 o 
  -9   6  13       47.56       55.51      6.28 o 
  -8   6  13        1.63        9.81      3.92 o 
  -7   6  13       71.17       72.13      7.72 o 
  -6   6  13       35.30       46.87      6.70 o 
  -5   6  13        0.82        2.10      4.16 o 
  -4   6  13       50.04       71.84      9.57 o 
  -3   6  13        0.94       -2.06      2.27 o 
  -2   6  13      251.70      233.37     24.51 o 
  -1   6  13       54.89       59.85      5.21 o 
   0   6  13        1.67        0.16      2.60 o 
   1   6  13       18.76        7.89      6.01 o 
   2   6  13       24.22       40.01      6.73 o 
   3   6  13        5.57        3.84      4.78 o 
   4   6  13        8.90        9.88      5.93 o 
   5   6  13       67.71       62.09      9.72 o 
 -12   7  13        0.22        6.76      6.18 o 
 -11   7  13       20.83       16.63      8.89 o 
 -10   7  13        7.95        9.97      5.36 o 
  -9   7  13        1.17        5.20      8.26 o 
  -8   7  13        8.13       10.72      4.85 o 
  -7   7  13      391.96      325.80     19.75 o 
  -6   7  13        1.23       -0.50      3.64 o 
  -5   7  13       68.23       68.03      8.97 o 
  -4   7  13      469.49      445.90     23.90 o 
  -3   7  13       10.09       20.28      8.34 o 
  -2   7  13       26.07       31.21      7.26 o 
  -1   7  13        1.36        5.69      3.41 o 
   0   7  13       15.94       27.01      6.07 o 
   1   7  13       49.98       47.12      7.69 o 
   2   7  13       27.59       32.96      6.97 o 
   3   7  13       36.25       44.58     10.80 o 
   4   7  13       13.07        5.57      6.00 o 
 -10   8  13       53.17       58.98     10.38 o 
  -9   8  13        0.01       -1.97      4.98 o 
  -8   8  13        1.32       -4.47      5.49 o 
  -7   8  13       12.03       23.33      7.17 o 
  -6   8  13        5.01       14.11      8.82 o 
  -5   8  13      127.81      111.39     12.75 o 
  -4   8  13        2.81        3.04      4.18 o 
  -3   8  13       46.45       52.40      8.64 o 
  -2   8  13       17.39       17.67      6.29 o 
  -1   8  13       25.95       29.52      9.05 o 
   0   8  13        0.10       -3.85      6.25 o 
   1   8  13        0.59        2.81      5.36 o 
   2   8  13       69.67       64.37     11.54 o 
   3   8  13       17.68       18.57      7.44 o 
  -8   9  13       13.63       27.71      9.91 o 
  -7   9  13        1.80        6.35      6.70 o 
  -6   9  13       84.19       85.02     11.98 o 
  -5   9  13       12.67       29.44      8.47 o 
  -4   9  13        0.33        6.69      5.56 o 
  -3   9  13       23.03       21.77      6.71 o 
  -2   9  13       16.36       37.92      9.64 o 
  -1   9  13       30.27       52.24     12.28 o 
   0   9  13        0.39        2.92      7.19 o 
 -15   0  14        0.94       14.36     15.50 o 
 -14   0  14        3.52       -0.45     10.03 o 
 -13   0  14      215.85      209.34     21.77 o 
 -12   0  14      102.15       98.51      9.23 o 
 -11   0  14        0.00        3.50      6.20 o 
 -10   0  14       63.37       81.20      9.20 o 
  -9   0  14       79.00       79.22      6.21 o 
  -8   0  14       22.46       22.85      4.35 o 
  -7   0  14      486.29      430.79     50.71 o 
  -6   0  14      429.19      392.56     20.12 o 
  -5   0  14       70.70       79.08      7.80 o 
  -4   0  14     1891.11     1988.45     66.95 o 
  -3   0  14      562.26      680.25     93.09 o 
  -2   0  14       31.74       21.53      5.00 o 
  -1   0  14      130.17      126.25      8.20 o 
   0   0  14       89.43       84.46      6.91 o 
   1   0  14     2532.74     2671.89    102.64 o 
   2   0  14      328.81      326.38     18.04 o 
   3   0  14      877.69      830.15     37.82 o 
   4   0  14       41.08       47.00      7.21 o 
   5   0  14        2.85        8.73      6.26 o 
   6   0  14        0.48       -1.28      6.88 o 
   7   0  14       59.51       93.43     21.12 o 
 -15   1  14        6.76       10.33      8.72 o 
 -14   1  14        0.20       -0.59      3.82 o 
 -13   1  14       38.09       41.53      5.32 o 
 -12   1  14      138.17      122.01      9.31 o 
 -11   1  14       76.57       82.47      7.03 o 
 -10   1  14       13.10       13.93      3.47 o 
  -9   1  14        1.95        7.41      2.80 o 
  -8   1  14      414.73      392.07     13.34 o 
  -7   1  14       39.93       35.44      3.01 o 
  -6   1  14       83.28       93.78      4.84 o 
  -5   1  14        4.27        4.35      1.71 o 
  -4   1  14      127.05      126.81      4.74 o 
  -3   1  14      141.11      121.27      5.30 o 
  -2   1  14       28.46       45.62      3.19 o 
  -1   1  14       29.47       41.35      4.22 o 
   0   1  14       83.67       72.94      4.44 o 
   1   1  14      620.70      617.96     19.48 o 
   2   1  14      487.04      476.40     16.21 o 
   3   1  14        4.81        5.41      2.72 o 
   4   1  14       25.53       28.26      4.95 o 
   5   1  14       61.91       77.79     10.15 o 
   6   1  14       20.85       26.46      9.33 o 
   7   1  14        0.66        9.91      7.10 o 
 -15   2  14        0.05        7.47     12.29 o 
 -14   2  14        0.83       -1.43      4.85 o 
 -13   2  14      169.71      188.18     11.94 o 
 -12   2  14        0.79       -3.88      3.88 o 
 -11   2  14       26.37       45.86      5.91 o 
 -10   2  14       10.74       24.65      7.45 o 
  -9   2  14       52.47       67.49      6.31 o 
  -8   2  14      812.18      814.83     26.82 o 
  -7   2  14      317.40      308.70     11.50 o 
  -6   2  14      136.87      151.03      5.61 o 
  -5   2  14       93.98       97.41      3.95 o 
  -4   2  14      180.95      180.03      7.33 o 
  -3   2  14        0.34        2.19      1.60 o 
  -2   2  14       40.68       40.96      3.18 o 
  -1   2  14       72.61       77.38      5.76 o 
   0   2  14      226.47      210.96      7.28 o 
   1   2  14     1437.66     1397.56     38.27 o 
   2   2  14        0.10        4.15      2.42 o 
   3   2  14       85.18       95.08      9.60 o 
   4   2  14       94.88       91.23      8.17 o 
   5   2  14        5.06        9.33      5.30 o 
   6   2  14       18.43       29.37      8.88 o 
   7   2  14       25.46       24.38     10.33 o 
 -15   3  14       16.84        2.28      7.22 o 
 -14   3  14      213.91      218.58     15.65 o 
 -13   3  14       41.21       35.75      5.81 o 
 -12   3  14       11.64       14.15      4.08 o 
 -11   3  14        0.27       -3.54      3.54 o 
 -10   3  14       21.90       25.77      5.96 o 
  -9   3  14       20.82       27.09      4.16 o 
  -8   3  14        4.54       10.91      5.61 o 
  -7   3  14      127.21      127.21      7.42 o 
  -6   3  14       53.82       61.83      4.17 o 
  -5   3  14        0.87        3.98      1.61 o 
  -4   3  14       50.90       54.90      5.20 o 
  -3   3  14       16.42       19.82      7.12 o 
  -2   3  14       11.48       18.98      3.40 o 
  -1   3  14        9.35       20.92      3.54 o 
   0   3  14      138.63      150.52      8.38 o 
   1   3  14      353.21      326.91     14.41 o 
   2   3  14        5.39       -0.40      2.34 o 
   3   3  14       40.99       35.84      5.94 o 
   4   3  14        2.38        0.06      4.48 o 
   5   3  14        4.05        2.76      4.95 o 
   6   3  14        4.52       12.87      8.43 o 
 -14   4  14       22.15       20.36      6.50 o 
 -13   4  14       30.07       27.55      7.63 o 
 -12   4  14       16.83       30.08     10.47 o 
 -11   4  14       47.73       56.52      6.35 o 
 -10   4  14      165.32      145.19      9.49 o 
  -9   4  14      123.60      117.84      7.76 o 
  -8   4  14      240.90      242.40     13.27 o 
  -7   4  14       33.25       34.52      4.22 o 
  -6   4  14      108.04       99.88      5.56 o 
  -5   4  14      255.67      277.07     13.78 o 
  -4   4  14      401.18      357.68     12.89 o 
  -3   4  14        1.40        0.06      3.06 o 
  -2   4  14      118.45      123.76      7.13 o 
  -1   4  14        8.68       11.85      5.07 o 
   0   4  14      342.19      346.69     14.33 o 
   1   4  14      155.43      145.72      8.52 o 
   2   4  14       12.03       11.32      4.48 o 
   3   4  14       21.01       32.78      5.91 o 
   4   4  14      115.17      129.44     13.12 o 
   5   4  14        0.39        7.14      6.09 o 
   6   4  14        1.03        9.56      7.06 o 
 -14   5  14       15.83       25.14     16.48 o 
 -13   5  14       39.45       53.69     12.78 o 
 -12   5  14       15.06       12.25      6.10 o 
 -11   5  14        0.68        2.91      3.74 o 
 -10   5  14        3.22        8.53      3.57 o 
  -9   5  14       76.79       83.67      7.92 o 
  -8   5  14      103.70       83.06      6.66 o 
  -7   5  14      918.50      886.74     29.35 o 
  -6   5  14       63.65       67.05      6.84 o 
  -5   5  14      496.37      496.95     22.44 o 
  -4   5  14      202.44      201.20     13.44 o 
  -3   5  14        1.96       -0.98      2.42 o 
  -2   5  14       41.88       43.32      5.48 o 
  -1   5  14       38.92       45.68      5.21 o 
   0   5  14      113.60      106.26      7.22 o 
   1   5  14       73.62       63.82      7.30 o 
   2   5  14       12.19       24.07      5.99 o 
   3   5  14        0.74        2.80      4.44 o 
   4   5  14        5.29        9.81      6.47 o 
   5   5  14       34.81       43.22      8.97 o 
 -13   6  14       17.74        9.24      8.40 o 
 -12   6  14        1.49        9.85      6.61 o 
 -11   6  14        4.25        7.31      4.35 o 
 -10   6  14       19.64       24.16      5.46 o 
  -9   6  14        0.37        0.46      2.83 o 
  -8   6  14        0.40       -0.32      4.58 o 
  -7   6  14       14.65        5.35      4.05 o 
  -6   6  14       29.11       28.39      6.76 o 
  -5   6  14        0.65        7.14      4.76 o 
  -4   6  14      120.11      132.96     10.53 o 
  -3   6  14        4.87        8.69      4.88 o 
  -2   6  14       67.77       67.98      9.42 o 
  -1   6  14       21.51       31.53      5.64 o 
   0   6  14       42.99       47.17      6.20 o 
   1   6  14        2.86       -1.23      3.72 o 
   2   6  14       11.80       13.03      6.34 o 
   3   6  14       14.97       25.89      7.94 o 
   4   6  14       16.49       12.26      6.02 o 
 -12   7  14        8.04       11.36      7.76 o 
 -11   7  14        0.15       -3.04      6.94 o 
 -10   7  14       16.67       25.75     11.57 o 
  -9   7  14       28.33       38.99      7.69 o 
  -8   7  14       79.50       75.27     11.58 o 
  -7   7  14        3.58       12.80      5.32 o 
  -6   7  14       73.66       86.92      9.31 o 
  -5   7  14       14.25       23.93      6.92 o 
  -4   7  14        1.75        0.55      4.29 o 
  -3   7  14      197.48      194.89     14.20 o 
  -2   7  14        8.77       18.44      6.55 o 
  -1   7  14       32.14       35.32      7.39 o 
   0   7  14       40.26       36.99      8.20 o 
   1   7  14      107.05      104.43     11.21 o 
   2   7  14        7.14        7.38      9.30 o 
   3   7  14        0.68       -6.72      6.72 o 
 -10   8  14       36.25       20.48     10.10 o 
  -9   8  14       48.23       31.00      8.80 o 
  -8   8  14        0.11        2.28      4.12 o 
  -7   8  14      151.14      145.76     14.67 o 
  -6   8  14       69.73       87.71     10.24 o 
  -5   8  14      125.77      118.20     11.73 o 
  -4   8  14       14.91        6.69      4.64 o 
  -3   8  14        3.79        7.11      5.59 o 
  -2   8  14        9.17       19.86      9.27 o 
  -1   8  14        2.85        3.95      6.19 o 
   0   8  14       18.06       14.08      7.35 o 
   1   8  14       88.17      100.00     15.59 o 
   2   8  14       78.13      120.63     24.12 o 
  -8   9  14       29.24       17.07      9.79 o 
  -7   9  14       98.19      115.94     12.56 o 
  -6   9  14       89.28       90.22     12.97 o 
  -5   9  14        3.77       -1.29      5.45 o 
  -4   9  14        0.20       -0.91      4.87 o 
  -3   9  14        0.23        4.40      5.61 o 
  -2   9  14        3.47        0.46      7.41 o 
  -1   9  14        6.47        9.35      8.44 o 
 -15   1  15        0.44       -4.90      6.39 o 
 -14   1  15        5.05        4.02      4.49 o 
 -13   1  15       70.48       76.14      9.23 o 
 -12   1  15       58.54       66.50      7.06 o 
 -11   1  15       29.25       35.50      4.72 o 
 -10   1  15       23.08       34.99      4.04 o 
  -9   1  15       43.75       41.94      3.39 o 
  -8   1  15      257.25      238.62      8.73 o 
  -7   1  15        3.68        2.89      2.58 o 
  -6   1  15        8.71       20.93      2.74 o 
  -5   1  15      496.17      457.41     13.97 o 
  -4   1  15      216.17      228.30      7.54 o 
  -3   1  15      424.66      458.00     13.30 o 
  -2   1  15        6.34        5.91      2.15 o 
  -1   1  15        0.79        1.50      2.07 o 
   0   1  15     1186.61     1182.51     33.47 o 
   1   1  15      161.99      164.38      8.24 o 
   2   1  15       30.20       37.64      4.98 o 
   3   1  15        3.17        6.64      3.39 o 
   4   1  15        0.39        4.68      3.66 o 
   5   1  15       89.42       91.09     13.50 o 
   6   1  15        8.09        8.21      6.79 o 
 -15   2  15       11.04        6.66     12.86 o 
 -14   2  15        7.88       16.38     13.18 o 
 -13   2  15      203.02      202.30     13.65 o 
 -12   2  15       26.87       39.40      4.79 o 
 -11   2  15        3.62       10.18      3.96 o 
 -10   2  15       14.85       20.52      3.99 o 
  -9   2  15      621.90      617.60     22.12 o 
  -8   2  15      116.44      115.47      6.98 o 
  -7   2  15      262.28      259.02     10.71 o 
  -6   2  15      726.16      703.78     17.48 o 
  -5   2  15       62.00       65.73      3.72 o 
  -4   2  15      147.38      131.03      5.57 o 
  -3   2  15        3.61        8.45      2.13 o 
  -2   2  15       12.16       13.94      4.43 o 
  -1   2  15       27.99       38.08      4.48 o 
   0   2  15      303.33      311.99     13.54 o 
   1   2  15      283.68      274.96     13.09 o 
   2   2  15      100.48      103.84      6.81 o 
   3   2  15        1.52       -0.71      3.59 o 
   4   2  15       42.04       43.64      6.82 o 
   5   2  15       82.59       85.09     11.58 o 
   6   2  15        4.92       10.77      8.90 o 
 -15   3  15        0.73       -3.00      5.80 o 
 -14   3  15       11.31        3.26      6.65 o 
 -13   3  15       49.34       54.88      6.65 o 
 -12   3  15       19.16       33.66      7.85 o 
 -11   3  15       91.76       71.63      7.25 o 
 -10   3  15        3.22        3.33      3.34 o 
  -9   3  15       62.81       71.01      6.60 o 
  -8   3  15      316.59      298.35     13.58 o 
  -7   3  15      111.86      100.58      7.31 o 
  -6   3  15      100.32       92.14      4.79 o 
  -5   3  15        9.57       13.61      2.78 o 
  -4   3  15      329.38      322.08     12.04 o 
  -3   3  15       10.18       10.38      2.83 o 
  -2   3  15        0.00        0.29      2.50 o 
  -1   3  15        6.41        4.66      2.60 o 
   0   3  15      260.42      257.23     13.26 o 
   1   3  15       47.34       42.04      4.97 o 
   2   3  15        4.06        4.15      3.91 o 
   3   3  15       37.40       64.61      8.19 o 
   4   3  15      192.92      196.23     13.77 o 
   5   3  15      121.25      109.56     12.52 o 
   6   3  15        7.38        3.90      7.66 o 
 -14   4  15        0.39       16.41     10.51 o 
 -13   4  15        3.77       19.56     11.93 o 
 -12   4  15        0.18       -4.39      4.39 o 
 -11   4  15        0.13       -0.72      3.24 o 
 -10   4  15      277.82      273.33     14.32 o 
  -9   4  15        4.26        7.96      3.50 o 
  -8   4  15       41.84       44.58      6.84 o 
  -7   4  15      326.36      299.18     19.40 o 
  -6   4  15      130.17      115.10      8.97 o 
  -5   4  15      410.72      403.19     18.42 o 
  -4   4  15      153.40      143.95     13.77 o 
  -3   4  15      192.69      168.44      8.12 o 
  -2   4  15      194.33      169.65      8.99 o 
  -1   4  15        5.85       10.23      3.61 o 
   0   4  15       36.66       29.80      4.72 o 
   1   4  15      106.12       97.13      8.06 o 
   2   4  15       64.08       68.62      7.90 o 
   3   4  15       13.67       13.56      5.13 o 
   4   4  15       80.68      103.14     11.58 o 
   5   4  15        3.59        5.33      6.33 o 
 -13   5  15       27.13       23.38     11.94 o 
 -12   5  15        3.65        5.70      5.54 o 
 -11   5  15       10.37       10.28      4.85 o 
 -10   5  15       49.87       68.31      7.27 o 
  -9   5  15       37.47       34.59      5.26 o 
  -8   5  15        3.51        6.43      3.14 o 
  -7   5  15       22.93       33.63      6.54 o 
  -6   5  15        2.02       13.51      7.44 o 
  -5   5  15      160.66      151.73     11.71 o 
  -4   5  15      275.77      294.24     25.22 o 
  -3   5  15       64.65       56.32      5.12 o 
  -2   5  15        1.74        4.22      3.19 o 
  -1   5  15       65.70       56.16      5.46 o 
   0   5  15        0.71       -2.51      3.09 o 
   1   5  15        0.10        0.86      3.97 o 
   2   5  15       48.22       55.78      8.88 o 
   3   5  15        2.16        4.38      5.54 o 
   4   5  15        5.33        1.96      5.38 o 
 -13   6  15       21.61       29.47     11.46 o 
 -12   6  15        3.34        7.04      7.48 o 
 -11   6  15       15.97       36.71     19.00 o 
 -10   6  15       42.76       75.86     10.01 o 
  -9   6  15        2.15        0.71      3.18 o 
  -8   6  15        5.54        2.34      3.52 o 
  -7   6  15        6.84       19.64      9.64 o 
  -6   6  15       23.57       25.33      5.35 o 
  -5   6  15        6.89       16.94      5.09 o 
  -4   6  15       53.12       53.36      7.86 o 
  -3   6  15       39.09       39.80      7.32 o 
  -2   6  15       37.74       32.29      7.40 o 
  -1   6  15       41.81       42.36      5.62 o 
   0   6  15       64.63       70.92      9.12 o 
   1   6  15       23.76       23.41      6.94 o 
   2   6  15        0.81       -3.17      5.06 o 
   3   6  15       89.06       85.03      9.87 o 
   4   6  15       17.66       31.10      8.81 o 
 -11   7  15        0.27        0.27      5.56 o 
 -10   7  15       11.29       17.38      7.62 o 
  -9   7  15       10.83       11.83      5.66 o 
  -8   7  15       10.02        6.65      4.92 o 
  -7   7  15       10.50       19.60      6.54 o 
  -6   7  15       89.58       76.22      9.16 o 
  -5   7  15       44.71       68.62      9.69 o 
  -4   7  15       22.64       31.70      7.23 o 
  -3   7  15       39.39       48.99      7.77 o 
  -2   7  15       13.30       13.00      5.24 o 
  -1   7  15        2.11        9.00      4.49 o 
   0   7  15        4.64        6.60      5.15 o 
   1   7  15       39.27       33.24      8.16 o 
   2   7  15       29.42       45.85     11.36 o 
 -10   8  15        1.81        4.20      7.90 o 
  -9   8  15        0.32        2.21      5.44 o 
  -8   8  15        1.11       14.20      7.11 o 
  -7   8  15       64.94       59.07     10.30 o 
  -6   8  15        0.21       -3.37      5.19 o 
  -5   8  15       11.73       11.80      5.86 o 
  -4   8  15        4.62       10.81      6.41 o 
  -3   8  15       76.68       89.61      9.87 o 
  -2   8  15      105.76       93.71     14.54 o 
  -1   8  15       46.51       64.12     13.14 o 
   0   8  15        2.23        5.79      8.42 o 
   1   8  15        0.09        1.78      7.27 o 
  -7   9  15       30.48       49.76     10.82 o 
  -6   9  15        0.46       13.20      6.31 o 
  -5   9  15       14.45       16.99      6.64 o 
  -4   9  15        3.09        2.74      5.33 o 
  -3   9  15       28.28       27.12     10.73 o 
  -2   9  15       19.36       30.39     10.92 o 
 -15   0  16        0.79       16.41     16.26 o 
 -14   0  16       42.26       46.00     12.57 o 
 -13   0  16       20.56       22.10      8.10 o 
 -12   0  16       43.21       57.73     11.51 o 
 -11   0  16        6.10       18.50      5.22 o 
 -10   0  16        0.00       16.03      9.81 o 
  -9   0  16      206.70      224.90     12.67 o 
  -8   0  16      661.54      643.44     25.55 o 
  -7   0  16      207.37      185.07     31.29 o 
  -6   0  16        9.03       -3.06      3.06 o 
  -5   0  16        5.87        8.10      3.76 o 
  -4   0  16      702.17      653.72     25.31 o 
  -3   0  16      875.40      889.70     37.99 o 
  -2   0  16        2.10        6.03      3.07 o 
  -1   0  16     2060.12     2034.71    107.46 o 
   0   0  16     1847.47     1524.84    253.00 o 
   1   0  16        8.77        9.46      6.67 o 
   2   0  16      278.06      279.80     18.10 o 
   3   0  16       27.30       23.54      6.18 o 
   4   0  16        1.06       -2.77      4.41 o 
   5   0  16        4.24        1.97     11.70 o 
   6   0  16       37.42       28.86     19.52 o 
 -15   1  16        1.14        2.24      6.58 o 
 -14   1  16        3.83       20.44     11.72 o 
 -13   1  16      146.33      132.83      9.30 o 
 -12   1  16       11.63       14.81      4.05 o 
 -11   1  16       40.28       43.43      9.41 o 
 -10   1  16       43.94       45.22      5.31 o 
  -9   1  16       92.54       90.07      6.05 o 
  -8   1  16        3.60        0.96      1.88 o 
  -7   1  16      924.57      887.96     23.79 o 
  -6   1  16       72.62       72.54      4.16 o 
  -5   1  16       32.78       38.82      3.69 o 
  -4   1  16      202.96      245.51     14.76 o 
  -3   1  16      339.97      318.44     11.85 o 
  -2   1  16      487.68      441.52     16.78 o 
  -1   1  16      135.79      130.55      6.73 o 
   0   1  16      568.68      583.51     18.80 o 
   1   1  16        1.42        1.50      2.60 o 
   2   1  16       95.09       86.63      6.45 o 
   3   1  16       91.36       95.85      9.15 o 
   4   1  16       46.34       51.25      7.70 o 
   5   1  16       24.83       21.01      8.71 o 
   6   1  16        2.92        5.62      8.18 o 
 -15   2  16       13.25       28.86     15.16 o 
 -14   2  16       18.48       11.24      8.49 o 
 -13   2  16        0.69        5.61      4.19 o 
 -12   2  16       12.70        5.97      3.56 o 
 -11   2  16      202.57      196.04     17.78 o 
 -10   2  16       77.89       78.53      6.21 o 
  -9   2  16       61.71       88.48      6.39 o 
  -8   2  16       81.76       66.42      5.20 o 
  -7   2  16      521.58      485.08     16.47 o 
  -6   2  16        2.89        1.99      2.03 o 
  -5   2  16      330.37      339.65     10.44 o 
  -4   2  16      235.23      259.50     15.76 o 
  -3   2  16       26.03       27.57      4.06 o 
  -2   2  16       39.85       53.31      5.46 o 
  -1   2  16       31.00       40.73      4.34 o 
   0   2  16       14.96       25.55      4.07 o 
   1   2  16      187.71      178.36     10.01 o 
   2   2  16       36.62       38.23      5.60 o 
   3   2  16      114.81      119.54     10.97 o 
   4   2  16       27.27       41.48      7.64 o 
   5   2  16        0.00        1.44      5.02 o 
 -15   3  16       69.89       63.61     16.03 o 
 -14   3  16       11.39       20.26     10.61 o 
 -13   3  16       82.24       81.94      7.75 o 
 -12   3  16        2.15        0.38      3.23 o 
 -11   3  16        4.89        0.63      3.20 o 
 -10   3  16        0.18        4.18      3.06 o 
  -9   3  16      412.08      387.30     16.70 o 
  -8   3  16      313.53      333.26     15.02 o 
  -7   3  16      311.28      277.02     14.37 o 
  -6   3  16     1164.85     1065.63     32.50 o 
  -5   3  16      510.09      544.15     17.99 o 
  -4   3  16      116.60      106.14      7.20 o 
  -3   3  16        1.36       -0.43      2.15 o 
  -2   3  16       40.70       40.71      4.36 o 
  -1   3  16      214.05      194.38     10.31 o 
   0   3  16       51.73       46.67      5.75 o 
   1   3  16       92.10       78.16      7.50 o 
   2   3  16       24.46       24.29      6.07 o 
   3   3  16       24.45       37.82     12.19 o 
   4   3  16        9.96       28.43      9.68 o 
   5   3  16        0.92       -0.18      6.51 o 
 -14   4  16       26.10       27.71      6.59 o 
 -13   4  16       23.04       13.70      5.47 o 
 -12   4  16       11.46       17.69      4.95 o 
 -11   4  16        4.22        7.29      6.15 o 
 -10   4  16        0.03       -3.47      3.47 o 
  -9   4  16       45.38       38.33      4.36 o 
  -8   4  16       20.33       35.14      6.01 o 
  -7   4  16        0.24       11.87      7.68 o 
  -6   4  16      420.93      394.84     19.86 o 
  -5   4  16      794.21      780.77     35.00 o 
  -4   4  16      105.88      121.88      7.78 o 
  -3   4  16       18.19        9.69      4.14 o 
  -2   4  16       21.23       22.42      4.35 o 
  -1   4  16      206.24      179.88     10.44 o 
   0   4  16       71.34       73.69      9.72 o 
   1   4  16       60.28       65.28      8.18 o 
   2   4  16        1.00        4.95      5.17 o 
   3   4  16       20.90       19.05      7.12 o 
   4   4  16       19.25       11.32      5.64 o 
 -13   5  16        8.16       19.68      6.69 o 
 -12   5  16        0.01        4.94      4.21 o 
 -11   5  16        9.02       10.41      4.61 o 
 -10   5  16       13.67       18.60      6.42 o 
  -9   5  16       20.54       18.46      5.86 o 
  -8   5  16        3.96        3.20      3.90 o 
  -7   5  16       43.58       55.06      7.12 o 
  -6   5  16        0.39        3.34      4.03 o 
  -5   5  16      209.93      232.36     15.63 o 
  -4   5  16        0.44        3.29      4.04 o 
  -3   5  16      145.72      137.63      8.28 o 
  -2   5  16       20.15       16.21      4.26 o 
  -1   5  16       38.85       40.56      4.96 o 
   0   5  16       12.46       11.44      3.87 o 
   1   5  16       48.45       40.48      7.50 o 
   2   5  16       13.80       14.39      5.42 o 
   3   5  16       61.18       62.90     10.54 o 
   4   5  16        0.14        1.30      5.07 o 
 -12   6  16        1.11        7.83     10.56 o 
 -11   6  16        3.29        6.92      7.51 o 
 -10   6  16       11.06       23.03      5.94 o 
  -9   6  16       80.27       86.63      8.87 o 
  -8   6  16        0.10        4.08      4.38 o 
  -7   6  16        6.02        4.86      4.20 o 
  -6   6  16        7.06        7.56      4.89 o 
  -5   6  16       22.11       40.93      9.04 o 
  -4   6  16        0.74        2.73      6.00 o 
  -3   6  16       54.32       47.01      7.11 o 
  -2   6  16        3.09        0.21      3.53 o 
  -1   6  16       44.65       36.67      5.69 o 
   0   6  16        1.41        4.37      3.92 o 
   1   6  16       63.23       62.61      9.17 o 
   2   6  16        2.71       -5.81      5.81 o 
   3   6  16        0.16        6.99      5.74 o 
 -11   7  16       10.91       12.69      9.24 o 
 -10   7  16       37.21       40.55      9.53 o 
  -9   7  16        5.43       -0.34      4.89 o 
  -8   7  16       59.43       60.70      8.89 o 
  -7   7  16        0.18        6.31      4.56 o 
  -6   7  16       32.30       37.33      8.42 o 
  -5   7  16       17.80       14.22      6.78 o 
  -4   7  16       14.93        6.36      5.00 o 
  -3   7  16       50.60       62.50      8.99 o 
  -2   7  16        6.11       11.10      5.15 o 
  -1   7  16        0.68       -7.98      7.98 o 
   0   7  16       10.31       14.88      7.70 o 
   1   7  16        4.99       11.59      9.60 o 
   2   7  16        2.44        2.89      5.20 o 
 -10   8  16        1.32       -2.93      6.73 o 
  -9   8  16       32.14       14.88      8.84 o 
  -8   8  16       40.39       32.43      7.88 o 
  -7   8  16        2.22        3.06      5.36 o 
  -6   8  16      110.66      114.80     13.43 o 
  -5   8  16        1.61        5.61      5.40 o 
  -4   8  16       44.61       53.66      9.36 o 
  -3   8  16       50.64       42.90      8.88 o 
  -2   8  16       23.49       26.69     10.09 o 
  -1   8  16       38.47       42.27     11.02 o 
   0   8  16        8.51       13.19      7.92 o 
  -6   9  16        9.58       19.68      8.43 o 
  -5   9  16        0.03       10.39      6.34 o 
  -4   9  16        3.71       15.87     16.22 o 
  -3   9  16        2.21       -7.20     10.42 o 
 -15   1  17        0.01       -5.51      7.09 o 
 -14   1  17       42.81       36.12      8.73 o 
 -13   1  17       13.84       15.71      6.30 o 
 -12   1  17       36.41       33.69      8.28 o 
 -11   1  17       14.80       22.82      4.41 o 
 -10   1  17        1.59       -0.20      3.99 o 
  -9   1  17       82.55       99.00      6.54 o 
  -8   1  17      284.61      256.33      9.66 o 
  -7   1  17      223.82      231.51      8.41 o 
  -6   1  17       50.91       49.12      5.00 o 
  -5   1  17        2.00        3.37      1.99 o 
  -4   1  17       62.34       57.00      5.72 o 
  -3   1  17       97.08      101.50      5.42 o 
  -2   1  17        0.73        1.74      2.31 o 
  -1   1  17        4.90        3.11      3.51 o 
   0   1  17       59.41       70.85      5.08 o 
   1   1  17      167.10      165.16      9.60 o 
   2   1  17        9.28        7.88      4.07 o 
   3   1  17       27.63       24.40      6.96 o 
   4   1  17        0.68       -6.19      6.19 o 
   5   1  17        6.38        2.66      7.25 o 
 -15   2  17        0.05        5.23      7.29 o 
 -14   2  17        3.26        0.64      4.91 o 
 -13   2  17       53.92       61.80      8.63 o 
 -12   2  17       22.30       31.63      5.69 o 
 -11   2  17        2.61        2.84      3.64 o 
 -10   2  17        0.01        1.56      2.66 o 
  -9   2  17      659.26      673.86     25.75 o 
  -8   2  17      127.53      133.63      8.24 o 
  -7   2  17      153.92      155.84      7.92 o 
  -6   2  17        1.21        0.45      1.85 o 
  -5   2  17      143.39      148.30      5.98 o 
  -4   2  17        8.32        7.99      2.83 o 
  -3   2  17        0.09        6.42      4.95 o 
  -2   2  17       63.31       73.81      5.84 o 
  -1   2  17      261.12      254.34     12.03 o 
   0   2  17      139.46      141.26      8.88 o 
   1   2  17      286.63      268.61     13.82 o 
   2   2  17       81.53       78.52      8.27 o 
   3   2  17       12.97       16.11      5.88 o 
   4   2  17       45.64       61.03      9.35 o 
   5   2  17        0.00        5.39     17.62 o 
 -14   3  17       11.01        6.05      6.01 o 
 -13   3  17        0.13        0.04      3.07 o 
 -12   3  17       80.28       87.55      9.05 o 
 -11   3  17       22.07       18.09      4.02 o 
 -10   3  17      435.64      393.12     17.64 o 
  -9   3  17       29.99       26.37      4.31 o 
  -8   3  17       14.33       15.06      3.86 o 
  -7   3  17        8.41        4.51      3.13 o 
  -6   3  17      962.13      864.86     37.27 o 
  -5   3  17        0.16        0.74      2.88 o 
  -4   3  17      191.72      164.24     13.86 o 
  -3   3  17        4.67        7.39      3.49 o 
  -2   3  17       17.21       10.19      3.54 o 
  -1   3  17       93.28       88.82      7.49 o 
   0   3  17       40.87       54.96      6.48 o 
   1   3  17       31.20       35.30      5.12 o 
   2   3  17        5.74       18.75      6.35 o 
   3   3  17       84.12       91.69     11.64 o 
   4   3  17       40.09       32.47      9.14 o 
 -14   4  17        4.11       -2.29      4.78 o 
 -13   4  17        1.78        1.92      5.39 o 
 -12   4  17        4.17        1.42      3.56 o 
 -11   4  17       32.56       39.59      5.79 o 
 -10   4  17       18.43       14.34      3.95 o 
  -9   4  17        1.75       -1.07      3.29 o 
  -8   4  17        3.27        5.63      4.02 o 
  -7   4  17       12.95       20.72      9.52 o 
  -6   4  17        0.04        0.33      2.76 o 
  -5   4  17        1.71        3.63      3.52 o 
  -4   4  17      111.86       95.68      6.77 o 
  -3   4  17       86.65       63.10      7.90 o 
  -2   4  17       96.65       76.52      6.73 o 
  -1   4  17       58.03       62.33      9.20 o 
   0   4  17        8.50       10.71      4.22 o 
   1   4  17       36.51       45.58      8.18 o 
   2   4  17        8.73        7.11      5.26 o 
   3   4  17        9.87       12.40      5.72 o 
   4   4  17        0.90       -5.57      6.53 o 
 -13   5  17        4.28       11.89      6.60 o 
 -12   5  17        4.64        8.29      5.96 o 
 -11   5  17        8.20       12.83      5.53 o 
 -10   5  17       51.13       44.42      6.59 o 
  -9   5  17       20.74       12.37      4.96 o 
  -8   5  17       20.16       25.24      5.34 o 
  -7   5  17        0.58        5.64      4.45 o 
  -6   5  17        2.18        5.40      5.58 o 
  -5   5  17        1.71        0.45      4.19 o 
  -4   5  17       14.66        5.93      4.35 o 
  -3   5  17       12.69       20.98      7.77 o 
  -2   5  17       46.59       37.50      5.43 o 
  -1   5  17      106.50      126.40     10.30 o 
   0   5  17       12.73       19.13      8.01 o 
   1   5  17       56.91       62.23     10.90 o 
   2   5  17        0.62       -0.46      5.13 o 
   3   5  17       11.08       11.89      6.01 o 
 -12   6  17       19.65       40.96     13.94 o 
 -11   6  17       14.25        9.15      5.63 o 
 -10   6  17       92.10       92.18     11.39 o 
  -9   6  17        6.73        2.17      5.62 o 
  -8   6  17       38.66       43.06      9.57 o 
  -7   6  17       40.17       35.14      6.27 o 
  -6   6  17       14.60       17.82      6.43 o 
  -5   6  17       44.16       67.28      8.71 o 
  -4   6  17       56.54       58.92      8.99 o 
  -3   6  17      124.69      141.97     11.15 o 
  -2   6  17       26.17       29.92      6.35 o 
  -1   6  17        0.12       -1.38      4.76 o 
   0   6  17        2.96        9.82      5.29 o 
   1   6  17        5.48        0.71      4.39 o 
   2   6  17       14.13       18.19      7.24 o 
 -11   7  17        0.02        2.65      8.15 o 
 -10   7  17       10.44        5.19      5.94 o 
  -9   7  17       13.40        9.93      5.68 o 
  -8   7  17      124.09      141.90     13.40 o 
  -7   7  17       60.89       68.45      8.75 o 
  -6   7  17       11.76       20.51      6.02 o 
  -5   7  17        0.54       -2.56      4.68 o 
  -4   7  17        1.05        6.98      4.94 o 
  -3   7  17       70.62       73.83     10.49 o 
  -2   7  17       53.20       55.77     12.29 o 
  -1   7  17       84.90       87.26     11.89 o 
   0   7  17       58.11       89.31     18.07 o 
   1   7  17       42.47       29.56     11.12 o 
  -9   8  17       18.11       23.28      9.10 o 
  -8   8  17        0.16       10.87      7.23 o 
  -7   8  17        7.68       18.05      8.30 o 
  -6   8  17       21.12       30.99     11.23 o 
  -5   8  17       17.01       35.36     18.27 o 
  -4   8  17      159.95      187.38     18.15 o 
  -3   8  17       41.19       44.08     10.10 o 
  -2   8  17       42.76       77.45     14.66 o 
  -1   8  17        0.33       -2.60      6.25 o 
 -15   0  18        0.06       -0.62     11.28 o 
 -14   0  18       10.09       12.69      7.84 o 
 -13   0  18       43.59       47.98     13.82 o 
 -12   0  18       24.00       43.65     11.17 o 
 -11   0  18        2.88        1.09      4.71 o 
 -10   0  18      419.99      402.20     38.85 o 
  -9   0  18      187.18      169.07     11.02 o 
  -8   0  18      762.44      823.19     47.69 o 
  -7   0  18      122.37      118.95      8.62 o 
  -6   0  18      328.16      314.18     14.68 o 
  -5   0  18      124.71      113.21      7.60 o 
  -4   0  18      554.90      551.63     25.52 o 
  -3   0  18      504.15      521.71     22.30 o 
  -2   0  18      170.40      174.56     11.58 o 
  -1   0  18       35.51       58.40     10.56 o 
   0   0  18      471.55      484.06     35.90 o 
   1   0  18       76.56       85.45      9.06 o 
   2   0  18       61.48       79.19     13.37 o 
   3   0  18       71.52       63.12     22.79 o 
   4   0  18        4.18        3.27     12.31 o 
 -15   1  18        0.06        7.56      7.58 o 
 -14   1  18       38.81       22.19     10.39 o 
 -13   1  18       39.06       51.83      8.84 o 
 -12   1  18        6.96       10.09      8.13 o 
 -11   1  18        0.37        1.10      3.26 o 
 -10   1  18       88.64       93.92      6.26 o 
  -9   1  18      391.95      370.71     15.41 o 
  -8   1  18      134.53      140.20      6.93 o 
  -7   1  18       58.64       58.86      5.60 o 
  -6   1  18       20.93       12.36      3.40 o 
  -5   1  18      556.89      550.83     17.18 o 
  -4   1  18       66.12       72.81      4.92 o 
  -3   1  18      142.75      136.30      6.68 o 
  -2   1  18      180.33      160.90      9.12 o 
  -1   1  18      264.87      257.14     13.51 o 
   0   1  18      952.47      963.18     38.10 o 
   1   1  18      117.03      112.43      8.60 o 
   2   1  18       22.28       14.69      4.55 o 
   3   1  18        7.51        4.02      4.68 o 
   4   1  18       17.63       35.26     11.45 o 
 -15   2  18        9.78       -5.48      7.93 o 
 -14   2  18       20.01       11.37      5.75 o 
 -13   2  18        2.53        0.40      3.78 o 
 -12   2  18       24.75       26.05      5.23 o 
 -11   2  18       75.21       64.89      6.36 o 
 -10   2  18        7.81        0.10      3.56 o 
  -9   2  18       28.06       29.84      4.28 o 
  -8   2  18       47.85       57.21      6.78 o 
  -7   2  18      139.78      135.70      7.31 o 
  -6   2  18      340.82      316.12     11.93 o 
  -5   2  18       26.41       32.03      4.87 o 
  -4   2  18        2.58        3.00      2.62 o 
  -3   2  18        3.10        1.81      3.05 o 
  -2   2  18       65.39       68.01     10.11 o 
  -1   2  18      437.91      462.83     20.08 o 
   0   2  18       10.03        8.69      3.69 o 
   1   2  18       11.91       21.92      5.00 o 
   2   2  18      115.78      141.20     12.75 o 
   3   2  18       57.69       81.06     11.19 o 
   4   2  18       18.87       21.39      9.83 o 
 -14   3  18       55.99       55.73     11.96 o 
 -13   3  18       39.87       57.86      7.27 o 
 -12   3  18       12.24       25.46      5.45 o 
 -11   3  18        0.37        3.63      4.25 o 
 -10   3  18       33.69       55.69      6.75 o 
  -9   3  18      260.85      257.82     13.67 o 
  -8   3  18        6.56        6.07      3.20 o 
  -7   3  18      203.41      226.49     17.70 o 
  -6   3  18      426.19      397.61     19.70 o 
  -5   3  18        6.76        4.87      2.87 o 
  -4   3  18      154.92      141.34     10.28 o 
  -3   3  18        1.30        7.86      3.78 o 
  -2   3  18      167.88      160.42     10.43 o 
  -1   3  18        7.16        9.43      4.04 o 
   0   3  18      279.69      239.28     14.20 o 
   1   3  18        1.68       -4.75      4.75 o 
   2   3  18        7.21        8.57      6.09 o 
   3   3  18       33.00       55.16     13.38 o 
   4   3  18        2.62        8.79      8.89 o 
 -14   4  18        1.18        9.28      6.55 o 
 -13   4  18        0.33       13.16      6.74 o 
 -12   4  18        0.36        0.20      3.55 o 
 -11   4  18       78.37       89.10      8.68 o 
 -10   4  18        3.38       18.17      9.66 o 
  -9   4  18        2.15       -1.00      3.62 o 
  -8   4  18       22.18       33.12      6.02 o 
  -7   4  18        1.60        6.85      3.95 o 
  -6   4  18        9.92       10.64      5.30 o 
  -5   4  18       38.89       31.04      7.64 o 
  -4   4  18       59.65       56.58      5.63 o 
  -3   4  18       23.40       20.66      5.47 o 
  -2   4  18       23.62       32.62      4.53 o 
  -1   4  18      366.25      337.00     17.86 o 
   0   4  18       24.35       19.45      5.48 o 
   1   4  18        6.50        6.92      5.80 o 
   2   4  18       24.40       20.48      7.38 o 
   3   4  18        0.03       -0.11      5.29 o 
 -13   5  18        3.02        5.10      6.05 o 
 -12   5  18       76.71       56.92      9.60 o 
 -11   5  18        2.42        9.58      4.82 o 
 -10   5  18        3.52        2.34      4.43 o 
  -9   5  18        1.40       15.76     10.95 o 
  -8   5  18        0.63        2.08      4.30 o 
  -7   5  18        0.05       12.77      5.89 o 
  -6   5  18        0.13       -5.05      5.05 o 
  -5   5  18       81.67       65.80     11.54 o 
  -4   5  18        0.00       -3.34      4.34 o 
  -3   5  18       50.13       38.57     12.05 o 
  -2   5  18        4.91       14.37      4.54 o 
  -1   5  18       95.23      104.97     10.12 o 
   0   5  18        5.65        9.67      8.26 o 
   1   5  18        8.07        2.04      4.80 o 
   2   5  18        1.70        0.68      4.45 o 
 -12   6  18        3.63        8.95      8.35 o 
 -11   6  18        2.70       -2.17      7.60 o 
 -10   6  18       16.23       11.29      5.82 o 
  -9   6  18        1.47       -1.14      5.93 o 
  -8   6  18       26.23       46.66      7.43 o 
  -7   6  18       24.21       23.57      6.66 o 
  -6   6  18        6.70       -1.03      5.15 o 
  -5   6  18       10.17       14.00      6.28 o 
  -4   6  18       10.71       15.22      6.43 o 
  -3   6  18        7.30        5.54      3.93 o 
  -2   6  18       11.02        5.74      4.93 o 
  -1   6  18       40.72       48.20     10.03 o 
   0   6  18       69.32       83.31     10.55 o 
   1   6  18       22.71       32.22      7.86 o 
 -11   7  18        1.14        0.61      7.14 o 
 -10   7  18        5.21        5.27      5.21 o 
  -9   7  18        4.42       17.13      6.15 o 
  -8   7  18        0.01       -3.91      5.88 o 
  -7   7  18       82.57       77.58      9.29 o 
  -6   7  18        6.86        7.10      5.43 o 
  -5   7  18       27.28       36.12      8.63 o 
  -4   7  18       12.13       23.88      7.58 o 
  -3   7  18        7.81       11.34      5.42 o 
  -2   7  18        0.37       -8.37      8.37 o 
  -1   7  18        1.74       -4.68      6.51 o 
   0   7  18        8.91       13.46      9.38 o 
  -8   8  18       72.03       84.61     10.84 o 
  -7   8  18        8.75       10.22      7.15 o 
  -6   8  18       33.22       50.18      9.48 o 
  -5   8  18       21.67       30.90      8.54 o 
  -4   8  18        8.11       10.28      7.44 o 
  -3   8  18       72.14       83.69     13.62 o 
  -2   8  18        4.12       -0.36      6.85 o 
 -15   1  19       18.54       28.41     15.45 o 
 -14   1  19       19.64       23.78      8.39 o 
 -13   1  19       11.68       17.97      5.14 o 
 -12   1  19        8.54        8.40      4.82 o 
 -11   1  19        1.88        0.21      2.98 o 
 -10   1  19        1.00        1.39      3.33 o 
  -9   1  19      313.71      302.42     14.15 o 
  -8   1  19        0.19       -2.21      2.37 o 
  -7   1  19      838.75      782.71     22.53 o 
  -6   1  19        0.00       -1.20      2.63 o 
  -5   1  19       83.26       94.57      7.87 o 
  -4   1  19        0.42       -0.70      2.99 o 
  -3   1  19      127.65      117.30      6.97 o 
  -2   1  19      228.02      224.65     12.36 o 
  -1   1  19       58.04       70.16      6.84 o 
   0   1  19        2.86        8.55      4.36 o 
   1   1  19        9.06       12.77      4.98 o 
   2   1  19       28.74       40.85      7.14 o 
   3   1  19        2.69       -2.99      7.38 o 
 -15   2  19        3.97       15.21      8.12 o 
 -14   2  19       43.94       31.85      8.85 o 
 -13   2  19       36.92       35.70      7.33 o 
 -12   2  19       87.74       72.66      8.13 o 
 -11   2  19       70.85       74.09      7.18 o 
 -10   2  19       35.14       29.13      6.76 o 
  -9   2  19        6.92        9.47      6.07 o 
  -8   2  19       39.43       49.15     12.56 o 
  -7   2  19      121.60      119.67     10.06 o 
  -6   2  19        8.14       16.99      5.34 o 
  -5   2  19        0.09       -1.25      3.04 o 
  -4   2  19       23.56       29.91      9.23 o 
  -3   2  19        9.91        7.48      3.17 o 
  -2   2  19       80.87       78.82      7.04 o 
  -1   2  19       44.90       51.72      5.86 o 
   0   2  19      134.32      145.15     10.69 o 
   1   2  19        2.20       -2.63      3.70 o 
   2   2  19       77.42       67.53     10.21 o 
   3   2  19       57.94       66.12     11.10 o 
 -14   3  19       43.10       59.92     12.25 o 
 -13   3  19       42.00       38.69      7.07 o 
 -12   3  19       36.43       38.14      6.77 o 
 -11   3  19        2.39        7.83      4.02 o 
 -10   3  19      137.86      129.04      9.23 o 
  -9   3  19       86.32       82.47      7.26 o 
  -8   3  19       23.11       23.85      8.74 o 
  -7   3  19      146.34      141.77     10.08 o 
  -6   3  19       41.18       44.83      6.90 o 
  -5   3  19        6.17        5.45      4.24 o 
  -4   3  19       60.32       64.15     11.60 o 
  -3   3  19      162.65      169.49     10.76 o 
  -2   3  19        0.34        4.53      3.71 o 
  -1   3  19      206.65      231.13     13.48 o 
   0   3  19        4.89        3.01      3.49 o 
   1   3  19       20.07       27.43      7.67 o 
   2   3  19       13.89       21.58      6.32 o 
   3   3  19       45.75       57.42      9.95 o 
 -14   4  19       50.06       49.54     15.63 o 
 -13   4  19        9.85       19.52      7.16 o 
 -12   4  19        0.23        4.72      8.54 o 
 -11   4  19       43.00       40.92      7.38 o 
 -10   4  19       56.82       60.49      7.86 o 
  -9   4  19        6.65       12.32      4.79 o 
  -8   4  19        3.25       -1.58      4.01 o 
  -7   4  19       63.97       62.83      9.23 o 
  -6   4  19      135.06      136.89     15.72 o 
  -5   4  19      360.40      319.22     23.43 o 
  -4   4  19       14.10        9.63      3.65 o 
  -3   4  19        0.01        0.30      3.05 o 
  -2   4  19      236.04      243.79     13.26 o 
  -1   4  19      148.90      120.92     10.63 o 
   0   4  19      170.46      171.76     14.27 o 
   1   4  19        7.31        7.28      6.62 o 
   2   4  19        9.80       12.90      5.80 o 
 -13   5  19        0.02        1.27     10.44 o 
 -12   5  19       13.83       12.98      6.95 o 
 -11   5  19        4.08        6.08      5.35 o 
 -10   5  19       11.06       19.16     10.32 o 
  -9   5  19       28.07       33.21      6.63 o 
  -8   5  19        1.13        5.82      5.10 o 
  -7   5  19      214.01      205.23     14.99 o 
  -6   5  19       32.36       28.55      8.44 o 
  -5   5  19        2.73        2.72      3.77 o 
  -4   5  19        7.03       12.20      5.44 o 
  -3   5  19        9.28       13.06     10.59 o 
  -2   5  19       72.31       71.84      7.46 o 
  -1   5  19        1.43       -4.14      4.78 o 
   0   5  19        0.45        8.15      7.39 o 
   1   5  19        0.36       -0.40      5.43 o 
 -12   6  19       76.89       83.52     12.72 o 
 -11   6  19       34.03       28.85     10.21 o 
 -10   6  19       11.25       21.95      8.46 o 
  -9   6  19       11.16       21.62      7.53 o 
  -8   6  19        0.71       -2.44      4.37 o 
  -7   6  19      275.95      273.53     20.46 o 
  -6   6  19        9.29       10.55      6.74 o 
  -5   6  19       19.13       25.61      7.15 o 
  -4   6  19       11.09       16.43      5.55 o 
  -3   6  19       21.55        7.38      5.23 o 
  -2   6  19       60.32       60.00      9.97 o 
  -1   6  19        0.01       -3.20      6.18 o 
   0   6  19       14.95       19.88      9.88 o 
 -10   7  19       12.98       11.55      6.68 o 
  -9   7  19       58.38       49.52      9.64 o 
  -8   7  19        0.01        6.74      6.54 o 
  -7   7  19       15.89       12.40      7.02 o 
  -6   7  19        2.53       -1.43      4.98 o 
  -5   7  19        0.01        4.16      6.22 o 
  -4   7  19       54.06       70.54     10.32 o 
  -3   7  19        1.52       18.49      7.31 o 
  -2   7  19        0.77       -1.39      5.55 o 
  -1   7  19        0.64       -0.21      5.90 o 
  -7   8  19        8.04        8.73      7.34 o 
  -6   8  19        2.03       -2.32      5.06 o 
  -5   8  19        4.59       14.74      8.32 o 
  -4   8  19       48.97       75.80     19.25 o 
 -15   0  20        2.15       -7.88      9.66 o 
 -14   0  20       38.98       33.67     12.22 o 
 -13   0  20       39.47       55.53     11.09 o 
 -12   0  20       14.77       21.84      8.12 o 
 -11   0  20       10.92       14.92      6.66 o 
 -10   0  20      149.05      145.28     17.27 o 
  -9   0  20      946.41      890.64     39.77 o 
  -8   0  20      743.00      840.95     51.23 o 
  -7   0  20      130.25      141.65     10.26 o 
  -6   0  20      203.24      189.18     11.86 o 
  -5   0  20      428.92      365.75     19.06 o 
  -4   0  20      105.13      100.47     13.38 o 
  -3   0  20     1030.49      964.53     44.08 o 
  -2   0  20        7.22        7.85      7.49 o 
  -1   0  20      130.76      104.35     26.97 o 
   0   0  20       62.24       61.78     16.18 o 
   1   0  20       63.65      101.02     26.02 o 
   2   0  20        2.48       22.03     16.48 o 
   3   0  20       43.47       41.63     15.57 o 
 -15   1  20        3.00        4.64      5.89 o 
 -14   1  20       56.06       61.22      9.51 o 
 -13   1  20       25.93       43.29      7.62 o 
 -12   1  20       43.30       36.54      7.56 o 
 -11   1  20       22.07       15.88      4.54 o 
 -10   1  20     1019.86     1004.07     39.60 o 
  -9   1  20      549.47      583.17     24.40 o 
  -8   1  20      860.19      780.12     25.72 o 
  -7   1  20        6.90        3.88      3.54 o 
  -6   1  20       17.80       26.82      3.77 o 
  -5   1  20       68.23       71.03      5.23 o 
  -4   1  20        1.45       -2.79      2.99 o 
  -3   1  20        9.03        9.26      4.05 o 
  -2   1  20      287.47      283.88     15.47 o 
  -1   1  20      168.52      185.20     11.41 o 
   0   1  20       14.21       19.11      5.37 o 
   1   1  20        3.08        6.55      3.98 o 
   2   1  20       38.83       44.32      9.66 o 
   3   1  20        1.06        9.26     10.68 o 
 -14   2  20       31.11       35.52      8.07 o 
 -13   2  20       10.87       17.55      6.25 o 
 -12   2  20       72.67       64.37      7.32 o 
 -11   2  20        0.00       -0.13      3.49 o 
 -10   2  20      173.57      180.54     10.86 o 
  -9   2  20       40.87       42.63      5.39 o 
  -8   2  20      432.77      427.68     17.99 o 
  -7   2  20      127.17      130.54      7.84 o 
  -6   2  20        0.52        5.80      3.08 o 
  -5   2  20        0.37        1.51      2.87 o 
  -4   2  20       25.17       36.70      8.17 o 
  -3   2  20       30.49       29.45     11.77 o 
  -2   2  20      168.54      168.73     10.94 o 
  -1   2  20      103.94      101.60     10.20 o 
   0   2  20       50.44       46.01      6.60 o 
   1   2  20        0.01       -3.00      4.91 o 
   2   2  20       39.43       46.44     10.86 o 
 -14   3  20        5.14        6.99      7.75 o 
 -13   3  20       22.17       21.29      5.29 o 
 -12   3  20       19.46       16.93      5.61 o 
 -11   3  20       10.22        7.44      3.72 o 
 -10   3  20        1.46        3.18      4.25 o 
  -9   3  20        5.51       17.92      7.57 o 
  -8   3  20       18.76       22.49      6.10 o 
  -7   3  20       11.56       16.41      4.50 o 
  -6   3  20       22.21       24.89      5.50 o 
  -5   3  20        0.57        1.60      3.21 o 
  -4   3  20       14.94       26.31      5.18 o 
  -3   3  20        0.07       -1.82      3.46 o 
  -2   3  20      102.16       91.98      8.96 o 
  -1   3  20       24.56       36.03      6.21 o 
   0   3  20       24.53       37.72      7.22 o 
   1   3  20       21.30       23.54      7.79 o 
   2   3  20        6.81        5.84      6.43 o 
 -13   4  20        6.23       -5.48      5.48 o 
 -12   4  20        0.99        9.68      6.93 o 
 -11   4  20        5.33        7.33      5.78 o 
 -10   4  20        1.58        2.52      4.12 o 
  -9   4  20        2.63        4.86      4.19 o 
  -8   4  20        9.30       17.17      5.73 o 
  -7   4  20       48.39       49.97     10.09 o 
  -6   4  20       21.06       38.22      8.31 o 
  -5   4  20        3.28        1.40      4.20 o 
  -4   4  20      157.14      162.32     12.50 o 
  -3   4  20       20.21       13.45      5.01 o 
  -2   4  20        5.81        5.18      3.95 o 
  -1   4  20      306.81      304.22     17.56 o 
   0   4  20       50.35       48.81      8.06 o 
   1   4  20        1.07       -0.10      4.78 o 
 -13   5  20        1.46       -3.08     11.36 o 
 -12   5  20        0.91       -1.87      5.12 o 
 -11   5  20       93.75       82.48     11.36 o 
 -10   5  20        4.12       11.32      5.40 o 
  -9   5  20       33.97       39.52      8.45 o 
  -8   5  20       19.57       36.55      9.13 o 
  -7   5  20        9.55       13.16      6.62 o 
  -6   5  20       20.09       20.58      6.33 o 
  -5   5  20        0.52        0.80      4.10 o 
  -4   5  20        1.39        1.66      4.57 o 
  -3   5  20       27.43       28.80      6.94 o 
  -2   5  20      108.32       98.23     14.40 o 
  -1   5  20       56.18       53.44      8.46 o 
   0   5  20      115.88      115.18     12.94 o 
   1   5  20       16.52       19.94      8.55 o 
 -11   6  20        0.04       -5.79      6.69 o 
 -10   6  20        2.15       -3.61      5.58 o 
  -9   6  20        0.40        3.93      5.45 o 
  -8   6  20       54.00       76.50     12.92 o 
  -7   6  20       35.76       47.86     12.40 o 
  -6   6  20       41.81       35.28      7.39 o 
  -5   6  20       54.38       69.29      9.80 o 
  -4   6  20        0.08       -3.08      5.35 o 
  -3   6  20        4.17        3.11      5.08 o 
  -2   6  20       31.65       23.01     10.16 o 
  -1   6  20        0.19       -2.73      5.75 o 
  -9   7  20       12.70       29.82      9.39 o 
  -8   7  20        1.71        1.09      4.89 o 
  -7   7  20       56.26       42.90     10.58 o 
  -6   7  20       17.45       29.14      8.81 o 
  -5   7  20        0.33        2.38      5.11 o 
  -4   7  20       65.91       85.33     22.92 o 
  -3   7  20      136.69      166.61     19.42 o 
  -2   7  20       13.03       13.06      9.87 o 
 -14   1  21        4.97       15.67     10.30 o 
 -13   1  21        1.21        5.66      5.18 o 
 -12   1  21        8.20        6.65      5.54 o 
 -11   1  21       18.01       29.50      7.63 o 
 -10   1  21      540.05      517.22     22.88 o 
  -9   1  21       56.87       60.58      6.32 o 
  -8   1  21      123.54      112.59      7.69 o 
  -7   1  21       16.75       21.31      5.40 o 
  -6   1  21        0.71       -2.36      3.10 o 
  -5   1  21       68.62       77.67      8.67 o 
  -4   1  21       28.22       30.53      7.88 o 
  -3   1  21        0.67        8.29      4.00 o 
  -2   1  21        8.63       21.09      5.36 o 
  -1   1  21       18.46       28.05      6.10 o 
   0   1  21        2.53        3.14      4.81 o 
   1   1  21        5.48        5.46      5.84 o 
   2   1  21       20.10       24.44     13.55 o 
 -14   2  21       13.25       13.59      5.97 o 
 -13   2  21       62.57       61.70      7.89 o 
 -12   2  21        0.06        2.30      5.66 o 
 -11   2  21       94.58       89.93      7.94 o 
 -10   2  21      122.60      133.96      9.41 o 
  -9   2  21       13.67       26.31      4.79 o 
  -8   2  21        2.13        1.57      3.83 o 
  -7   2  21      221.51      216.08     12.98 o 
  -6   2  21        7.46        3.69      5.44 o 
  -5   2  21      170.54      144.48      9.57 o 
  -4   2  21        4.23       -1.29      3.58 o 
  -3   2  21        0.06        2.47      3.34 o 
  -2   2  21      245.47      241.42     17.35 o 
  -1   2  21      108.76      109.21      9.44 o 
   0   2  21       73.16       86.23     11.22 o 
   1   2  21        3.35       -1.06      5.12 o 
   2   2  21       22.36        2.40      8.09 o 
 -14   3  21       34.47       34.21      9.37 o 
 -13   3  21       59.38       62.03     15.98 o 
 -12   3  21       16.86       19.19      7.45 o 
 -11   3  21       12.85        1.99      7.27 o 
 -10   3  21      325.77      283.89     18.62 o 
  -9   3  21       10.33       17.22      7.80 o 
  -8   3  21       32.21       49.60      7.97 o 
  -7   3  21        1.20       -2.40      3.79 o 
  -6   3  21        1.83        2.30      6.82 o 
  -5   3  21        7.96        6.38      4.55 o 
  -4   3  21       58.45       56.12      6.68 o 
  -3   3  21       10.90       13.63      4.82 o 
  -2   3  21      125.76      114.67      9.49 o 
  -1   3  21       40.69       53.21      7.46 o 
   0   3  21       10.51       17.36      7.20 o 
   1   3  21        7.37        4.77      5.65 o 
 -13   4  21        2.37        3.02      5.31 o 
 -12   4  21        0.04        4.37      5.25 o 
 -11   4  21        1.89       -0.47      3.24 o 
 -10   4  21        3.53        1.34      4.25 o 
  -9   4  21        7.49       50.39     25.76 o 
  -8   4  21        4.00       26.40      8.10 o 
  -7   4  21       38.92       30.22      6.07 o 
  -6   4  21        4.02       15.93      6.77 o 
  -5   4  21       32.85       33.59      6.51 o 
  -4   4  21       16.43       28.48      7.42 o 
  -3   4  21       10.88       10.11      4.17 o 
  -2   4  21       85.47       81.97      9.94 o 
  -1   4  21      132.16      134.81     14.30 o 
   0   4  21       33.12       28.67      7.88 o 
   1   4  21        5.70       -1.44      4.83 o 
 -12   5  21       35.18       33.10     10.60 o 
 -11   5  21       41.08       35.98      7.27 o 
 -10   5  21       25.80       35.88      7.46 o 
  -9   5  21        4.63       -5.43      5.43 o 
  -8   5  21        0.01        2.15      4.88 o 
  -7   5  21        0.01        6.76      5.61 o 
  -6   5  21      128.51      123.41     13.42 o 
  -5   5  21      109.30      116.24     12.38 o 
  -4   5  21       18.95        5.21      4.84 o 
  -3   5  21       32.93       50.83      8.86 o 
  -2   5  21       16.40       22.54      8.28 o 
  -1   5  21        3.97       14.38      8.16 o 
   0   5  21        2.76       11.60      8.38 o 
 -11   6  21       31.48       36.46     12.76 o 
 -10   6  21        0.19       -1.04      5.71 o 
  -9   6  21       68.92      102.41     11.61 o 
  -8   6  21        0.91        3.66      6.06 o 
  -7   6  21        1.90        2.28      5.77 o 
  -6   6  21       75.88       81.29     14.17 o 
  -5   6  21        6.80       11.08      7.07 o 
  -4   6  21        7.34       16.93      6.32 o 
  -3   6  21       27.77       41.76     12.07 o 
  -2   6  21        4.24       18.61     10.20 o 
  -8   7  21        4.73       25.10     11.83 o 
  -7   7  21        2.96        5.79      6.90 o 
  -6   7  21       18.34       20.40     11.30 o 
  -5   7  21        1.76        2.53      5.93 o 
  -4   7  21        8.01       11.59      9.70 o 
 -14   0  22       50.90       43.72     16.37 o 
 -13   0  22       11.53        3.41      7.97 o 
 -12   0  22       11.44        7.48      7.87 o 
 -11   0  22       11.94        7.67      7.46 o 
 -10   0  22      163.44      147.40     16.35 o 
  -9   0  22      228.47      170.20     44.51 o 
  -8   0  22      179.30      165.40     12.92 o 
  -7   0  22       38.37       46.87      7.32 o 
  -6   0  22      258.51      247.22     27.60 o 
  -5   0  22      197.83      193.50     13.66 o 
  -4   0  22        8.88        9.27      5.60 o 
  -3   0  22      107.63       75.06     13.86 o 
  -2   0  22      107.47       82.69     12.19 o 
  -1   0  22        3.12       -7.02      7.02 o 
   0   0  22       33.22       46.55     13.51 o 
   1   0  22       24.79       10.25     15.04 o 
 -14   1  22       14.18        9.98      7.07 o 
 -13   1  22       24.07       24.74      7.80 o 
 -12   1  22        0.04       -3.50      4.74 o 
 -11   1  22      100.41      100.63     10.38 o 
 -10   1  22        4.18        0.34      3.10 o 
  -9   1  22      394.91      349.27     16.90 o 
  -8   1  22      132.46      111.39      8.03 o 
  -7   1  22       97.40       79.97      7.24 o 
  -6   1  22       16.72       24.61      5.33 o 
  -5   1  22        2.94       -0.57      4.45 o 
  -4   1  22       46.48       41.10      6.26 o 
  -3   1  22       84.74       81.36     11.71 o 
  -2   1  22       51.77       59.90      7.38 o 
  -1   1  22       20.98       21.76      7.86 o 
   0   1  22       57.67       58.01      8.17 o 
   1   1  22       87.15       95.35     17.24 o 
 -14   2  22        1.93        7.71      6.88 o 
 -13   2  22       41.84       37.89      7.81 o 
 -12   2  22       55.88       69.17      8.16 o 
 -11   2  22        7.00       12.14      4.60 o 
 -10   2  22       17.81       16.56      9.36 o 
  -9   2  22        2.64        8.90      4.28 o 
  -8   2  22        0.08       -1.18      3.62 o 
  -7   2  22        3.56       -0.23      4.35 o 
  -6   2  22        2.19        0.93      3.29 o 
  -5   2  22        9.10       12.41      5.57 o 
  -4   2  22        0.06        0.52      3.45 o 
  -3   2  22        4.88        3.92      4.34 o 
  -2   2  22        1.26        6.41      6.98 o 
  -1   2  22       46.70       48.42      6.96 o 
   0   2  22        0.68        7.08      5.70 o 
   1   2  22       13.19       10.18      7.40 o 
 -13   3  22        1.89        6.33      7.59 o 
 -12   3  22        1.58       -4.56      5.50 o 
 -11   3  22        2.56        4.21      5.73 o 
 -10   3  22       64.78       76.00      8.93 o 
  -9   3  22        0.25       -4.07      4.44 o 
  -8   3  22       43.57       42.14      6.66 o 
  -7   3  22       14.54       26.27      6.34 o 
  -6   3  22        1.93        7.48      5.17 o 
  -5   3  22       71.95       72.40      7.57 o 
  -4   3  22        1.57       -1.56      4.56 o 
  -3   3  22      149.87      132.82     11.32 o 
  -2   3  22      307.39      285.46     17.45 o 
  -1   3  22       60.84       64.71     10.76 o 
   0   3  22        1.62       -3.26      6.11 o 
 -13   4  22       20.24       24.18     17.23 o 
 -12   4  22        1.76       -1.88      5.57 o 
 -11   4  22       47.78       41.71      8.46 o 
 -10   4  22       65.19       86.63     12.76 o 
  -9   4  22       11.03       12.87      6.61 o 
  -8   4  22       16.83       22.27      9.19 o 
  -7   4  22        6.96        5.90      4.73 o 
  -6   4  22        0.19       15.39      8.49 o 
  -5   4  22       11.96       20.45      5.81 o 
  -4   4  22       13.92        8.73      5.49 o 
  -3   4  22       98.30      104.23     11.68 o 
  -2   4  22       91.92       92.49     16.39 o 
  -1   4  22        8.58        9.86      6.91 o 
 -12   5  22       16.31        8.03      6.78 o 
 -11   5  22       40.96       68.85     10.06 o 
 -10   5  22       27.34       36.09     12.59 o 
  -9   5  22       85.13      103.37     13.24 o 
  -8   5  22       34.86       51.82     14.29 o 
  -7   5  22       92.97       89.61     12.97 o 
  -6   5  22       11.18       16.95      6.21 o 
  -5   5  22       12.91       25.57      8.05 o 
  -4   5  22        3.37        3.13      4.97 o 
  -3   5  22       10.99        5.18      7.96 o 
  -2   5  22      181.23      141.70     15.36 o 
 -10   6  22       17.34       23.25      8.04 o 
  -9   6  22        9.63        2.94      5.72 o 
  -8   6  22        0.01        6.05      7.40 o 
  -7   6  22       10.78        8.09      6.33 o 
  -6   6  22       34.01       36.77     10.16 o 
  -5   6  22        0.14        7.02      7.04 o 
  -4   6  22        0.02        1.25      6.29 o 
  -3   6  22       58.47       58.99     18.38 o 
 -14   1  23        0.77       -3.50      5.41 o 
 -13   1  23        7.74        1.02      7.49 o 
 -12   1  23       12.28       18.40      6.80 o 
 -11   1  23      132.83      121.47     12.12 o 
 -10   1  23       70.30       67.27      8.00 o 
  -9   1  23      116.22       98.85      7.86 o 
  -8   1  23        2.90        2.60      4.00 o 
  -7   1  23       25.43       29.45      5.20 o 
  -6   1  23        7.96        4.44      3.64 o 
  -5   1  23       13.21       16.14      4.32 o 
  -4   1  23       35.37       41.74      6.49 o 
  -3   1  23       13.27        6.79      5.07 o 
  -2   1  23       58.88       80.10     11.16 o 
  -1   1  23        2.42        5.40      5.98 o 
   0   1  23        6.59        3.24      7.20 o 
 -13   2  23       29.52       23.10      8.29 o 
 -12   2  23       22.02       32.43     10.11 o 
 -11   2  23       36.54       63.70     11.27 o 
 -10   2  23       88.38       82.65      9.46 o 
  -9   2  23        0.02        1.25      5.25 o 
  -8   2  23       14.38       11.49      5.19 o 
  -7   2  23        0.01       -0.68      5.87 o 
  -6   2  23        2.29        1.45      3.86 o 
  -5   2  23        1.82        6.50      4.20 o 
  -4   2  23       13.05       14.59      4.80 o 
  -3   2  23       22.70       30.29      5.62 o 
  -2   2  23        0.28        4.91      4.55 o 
  -1   2  23        7.98       -1.83      6.71 o 
   0   2  23       17.54       31.79     10.79 o 
 -13   3  23        2.21       -1.14      6.64 o 
 -12   3  23       50.51       61.46     10.87 o 
 -11   3  23       10.32       17.11      5.46 o 
 -10   3  23       99.46       85.09     11.28 o 
  -9   3  23       22.14       29.44      7.62 o 
  -8   3  23       11.98       16.94      5.86 o 
  -7   3  23       27.19       60.23     18.72 o 
  -6   3  23       75.76       69.78      9.25 o 
  -5   3  23        1.73       18.74     12.51 o 
  -4   3  23        2.98        2.87      5.06 o 
  -3   3  23        2.00        2.66      4.22 o 
  -2   3  23       15.15       18.03      7.30 o 
  -1   3  23        0.02        2.89      7.17 o 
 -12   4  23        2.29        2.40      5.72 o 
 -11   4  23       54.50       75.18     10.34 o 
 -10   4  23        2.69        4.08      5.51 o 
  -9   4  23       44.51       75.60     10.93 o 
  -8   4  23        8.87        8.57      5.12 o 
  -7   4  23        7.33        6.15      6.12 o 
  -6   4  23        2.83        2.54      4.66 o 
  -5   4  23        0.49       -0.77      4.72 o 
  -4   4  23       15.55       21.08      7.63 o 
  -3   4  23       33.22       48.24     12.15 o 
  -2   4  23       66.14       62.19     13.48 o 
 -11   5  23       59.31       67.66     10.98 o 
 -10   5  23        0.56        3.75      5.20 o 
  -9   5  23        4.14        4.95      5.83 o 
  -8   5  23        0.00       -2.40      5.43 o 
  -7   5  23       40.95       63.98     11.02 o 
  -6   5  23       37.23       71.06     10.71 o 
  -5   5  23       11.46        6.63      5.85 o 
  -4   5  23       18.23        9.27      6.47 o 
  -3   5  23      230.84      180.95     20.34 o 
  -9   6  23        0.00       -0.23      8.35 o 
  -8   6  23       49.06       39.41     10.10 o 
  -7   6  23       48.95       69.61     10.34 o 
  -6   6  23       32.38       60.28     18.56 o 
  -5   6  23       70.71       71.39     15.00 o 
 -13   0  24        0.05       -8.17      8.17 o 
 -12   0  24        6.19        7.91      8.58 o 
 -11   0  24       55.07       52.82     11.13 o 
 -10   0  24      169.09      156.64     29.05 o 
  -9   0  24       80.26       95.48     12.21 o 
  -8   0  24       44.01       35.79      7.19 o 
  -7   0  24       39.65       47.06      9.45 o 
  -6   0  24        0.11       -4.43     10.56 o 
  -5   0  24      148.91      163.12     18.69 o 
  -4   0  24        0.06       -1.61      5.48 o 
  -3   0  24       29.77       34.57     15.46 o 
  -2   0  24       16.65        6.08      7.75 o 
  -1   0  24        7.35        1.52     10.94 o 
 -13   1  24       49.30       49.70     10.48 o 
 -12   1  24        5.80       13.47      6.29 o 
 -11   1  24        2.59       -6.41      6.41 o 
 -10   1  24      130.69      131.87     12.98 o 
  -9   1  24       39.09       37.82      6.44 o 
  -8   1  24        1.99        4.08      4.57 o 
  -7   1  24       92.88      109.03     15.43 o 
  -6   1  24       69.70       55.00      7.46 o 
  -5   1  24        0.68       -0.90      3.58 o 
  -4   1  24       30.85       18.01      6.02 o 
  -3   1  24        1.22        5.59      5.18 o 
  -2   1  24        0.81       18.26      8.21 o 
  -1   1  24       20.40       29.84     10.63 o 
 -13   2  24        1.55       -5.53      5.99 o 
 -12   2  24        3.01       -2.38      6.75 o 
 -11   2  24      163.36      160.71     16.51 o 
 -10   2  24       56.45       64.63      8.86 o 
  -9   2  24        4.35        3.06      5.68 o 
  -8   2  24        9.29       21.46      8.68 o 
  -7   2  24        0.00        3.95      4.95 o 
  -6   2  24        9.08        0.23      7.44 o 
  -5   2  24      179.62      196.82     16.06 o 
  -4   2  24       38.74       36.09      6.32 o 
  -3   2  24       16.63       20.27      6.74 o 
  -2   2  24       37.68       52.11     10.00 o 
  -1   2  24        0.47        4.00      9.55 o 
 -12   3  24      172.02      176.19     26.65 o 
 -11   3  24      284.35      239.96     20.10 o 
 -10   3  24        2.38       -2.21      4.44 o 
  -9   3  24        8.72        5.95      5.94 o 
  -8   3  24       22.17       26.48      5.72 o 
  -7   3  24       19.14       21.06      7.01 o 
  -6   3  24       12.22        8.31      6.28 o 
  -5   3  24        5.51        1.19      5.21 o 
  -4   3  24       48.37       48.18      8.93 o 
  -3   3  24      124.60      113.91     12.54 o 
  -2   3  24        2.39       16.27     11.89 o 
 -11   4  24       51.31       70.36     10.56 o 
 -10   4  24      193.17      212.14     19.49 o 
  -9   4  24        1.71        5.62      6.15 o 
  -8   4  24        0.43        0.69      6.24 o 
  -7   4  24       15.79        9.17      7.69 o 
  -6   4  24       17.02       20.17      8.71 o 
  -5   4  24        0.51       -5.02      5.74 o 
  -4   4  24        0.00        6.01      6.21 o 
  -3   4  24       13.48       19.75     10.14 o 
 -10   5  24        0.07       10.38      6.86 o 
  -9   5  24       26.52       29.77      9.46 o 
  -8   5  24        4.24        0.52      5.68 o 
  -7   5  24        9.28        5.85      7.06 o 
  -6   5  24       33.11       47.28     10.89 o 
  -5   5  24       60.91       66.73     11.00 o 
 -13   1  25        0.04        5.04      7.94 o 
 -12   1  25       19.03       27.15     10.44 o 
 -11   1  25       21.62       22.95     10.28 o 
 -10   1  25       92.93       89.21     12.00 o 
  -9   1  25        0.18        0.26      5.23 o 
  -8   1  25        2.58        2.11      4.73 o 
  -7   1  25        0.11       -0.54      4.42 o 
  -6   1  25       61.53       54.72      8.84 o 
  -5   1  25        9.32        5.13      5.47 o 
  -4   1  25        0.01       12.26      5.48 o 
  -3   1  25       42.85       36.57      9.01 o 
  -2   1  25        0.35        0.00      5.38 o 
 -12   2  25        0.50        1.33      6.41 o 
 -11   2  25       30.43       38.05     18.05 o 
 -10   2  25        8.29       23.49      9.04 o 
  -9   2  25       42.91       46.66      6.85 o 
  -8   2  25        0.02       -3.36      4.99 o 
  -7   2  25       14.00        9.26      6.23 o 
  -6   2  25       29.36       22.35      6.93 o 
  -5   2  25        1.18       21.96     12.96 o 
  -4   2  25       18.41       23.63      9.48 o 
  -3   2  25       23.92       30.28      9.24 o 
 -12   3  25        5.74       12.17      9.39 o 
 -11   3  25       46.29       48.72     12.11 o 
 -10   3  25        7.37       10.18      5.83 o 
  -9   3  25       26.03       30.87      8.55 o 
  -8   3  25        0.65        2.45      5.88 o 
  -7   3  25       86.65      103.03     13.04 o 
  -6   3  25        0.05        0.41      4.00 o 
  -5   3  25        0.62        8.22      6.65 o 
  -4   3  25       13.15       18.75      6.60 o 
  -3   3  25        0.30       14.58     11.70 o 
 -10   4  25        0.01       -5.69      6.72 o 
  -9   4  25       16.87       36.93     11.06 o 
  -8   4  25        1.53        2.40      6.41 o 
  -7   4  25       30.70       24.95     11.29 o 
  -6   4  25        0.63       -4.72      6.61 o 
  -5   4  25        0.67       -4.87      6.50 o 
 -12   0  26        1.83        8.74     14.51 o 
 -11   0  26       10.93       14.66     15.34 o 
 -10   0  26        1.11        6.46     12.91 o 
  -9   0  26        1.11       -6.23     12.91 o 
  -8   0  26        5.57       -0.99      7.98 o 
  -7   0  26      100.35       85.91     18.61 o 
  -6   0  26       44.30       33.73     18.46 o 
  -5   0  26       79.66       75.46     15.65 o 
  -4   0  26        0.51        6.25      8.99 o 
 -12   1  26       14.53       24.77     10.06 o 
 -11   1  26       25.57       12.84     10.53 o 
 -10   1  26       61.09       56.29     12.88 o 
  -9   1  26       22.78       18.50     10.67 o 
  -8   1  26        2.78        6.43      8.86 o 
  -7   1  26        0.08       -5.78      5.78 o 
  -6   1  26        2.89        3.69      6.07 o 
  -5   1  26       50.14       47.01     13.80 o 
  -4   1  26        1.32        4.92      6.87 o 
 -11   2  26        0.06       -0.44      6.30 o 
 -10   2  26       49.39       38.58      8.01 o 
  -9   2  26        0.01        0.99      6.36 o 
  -8   2  26       56.99       80.81     12.45 o 
  -7   2  26       72.04       45.82     10.18 o 
  -6   2  26        0.14        3.40      5.69 o 
  -5   2  26       42.72       56.37     11.06 o 
  -4   2  26        1.38       -1.39      6.11 o 
 -10   3  26        2.10       -1.59      6.78 o 
  -9   3  26        0.48        3.35      5.81 o 
  -8   3  26        0.05        3.03      5.58 o 
  -7   3  26        8.85        4.19      5.25 o 
  -6   3  26        6.24       24.70      9.92 o 
  -5   3  26        0.23        2.59      6.21 o 
 -10   1  27        1.05        3.67      7.64 o 
  -9   1  27        2.72       -7.02      7.87 o 
  -8   1  27        7.40        4.11      9.40 o 
  -7   1  27       14.24       12.00     10.66 o 
  -6   1  27        0.03       -8.33      8.33 o 
 -10   2  27       47.77       66.98     17.91 o 
  -9   2  27        5.67       16.55     11.49 o 
  -8   2  27       61.25       48.32     11.09 o 
  -7   2  27       11.85       12.14      7.72 o 
                                                 
